# Supplementary material for: Histone Methylation Analysis and Pathway Predictions in Chickens after MDV Infection
Source: PLoS One. 2012 Jul 26;7(7):e41849. doi: 10.1371/journal.pone.0041849 (PMC3406056; doi:10.1371/journal.pone.0041849)
Supplement: Table S1 — Genes with unique histone modification mark (H3K4me3 or H3K27me3) in different groups. (XLSX) [file pone.0041849.s011.xlsx]

## Sheet: Sheet1
Gene	Chromosome	Strand	Start	End	AltGene	Histone modification	Sample
ENSGALG00000015642	chr1	+	1512349	1514476	ENSGALT00000025217	K27	63_inf
ENSGALG00000008805	chr1	-	24053310	24059448	ENSGALT00000014313	K27	63_inf
ENSGALG00000012934	chr1	-	61220306	61300329	ENSGALT00000021097	K27	63_inf
ENSGALG00000019280	chr1	-	65502169	65560115	ENSGALT00000009596	K27	63_inf
ENSGALG00000016175	chr1	-	112880092	112886352	ENSGALT00000026066	K27	63_inf
GABRB3	chr1	+	135465533	135577048	NM_205346	K27	63_inf
ENSGALG00000016745	chr1	+	135465591	135576403	ENSGALT00000027028,ENSGALT00000027029	K27	63_inf
MBNL2	chr1	-	149545242	149617725	NM_001163376,NM_001163375,NM_001163374,NM_001163373,NM_001163372,NM_001163371,NM_001081700	K27	63_inf
ENSGALG00000016890	chr1	-	149547544	149617443	ENSGALT00000030196	K27	63_inf
ENSGALG00000017254	chr1	-	193913199	194108384	ENSGALT00000027891,ENSGALT00000030050	K27	63_inf
ENSGALG00000022701	chr1	-	200245258	200246444	ENSGALT00000036363	K27	63_inf
ENSGALG00000017323	chr1	-	200276125	200386082	ENSGALT00000027995	K27	63_inf
ENSGALG00000025523	chr10	+	21460941	21461009	ENSGALT00000042436	K27	63_inf
ENSGALG00000008262	chr10	-	22105785	22124409	ENSGALT00000013443	K27	63_inf
ENSGALG00000018259	chr10	+	22146244	22146318	ENSGALT00000028966	K27	63_inf
ENSGALG00000002351	chr11	-	1466698	1472887	ENSGALT00000003711	K27	63_inf
ENSGALG00000005347	chr11	-	15141071	15220471	ENSGALT00000008573	K27	63_inf
ENSGALG00000019806	chr11	+	21643471	21646185	ENSGALT00000031457	K27	63_inf
FOXP1	chr12	-	16478421	16653728	NM_001024827	K27	63_inf
ENSGALG00000001009	chr13	-	562056	583011	ENSGALT00000001491	K27	63_inf
ENSGALG00000024402	chr13	+	563795	582956	ENSGALT00000041295	K27	63_inf
ENSGALG00000002191	chr13	-	3060984	3062412	ENSGALT00000003427	K27	63_inf
ODZ2	chr13	-	4581437	5056955	NM_204097	K27	63_inf
ENSGALG00000001768	chr13	-	4582317	4699982	ENSGALT00000041110,ENSGALT00000041112,ENSGALT00000002712	K27	63_inf
ENSGALG00000006367	chr13	-	16050642	16070475	ENSGALT00000010292,ENSGALT00000040127	K27	63_inf
ENSGALG00000005253	chr14	+	5606543	5614554	ENSGALT00000008437	K27	63_inf
ENSGALG00000005917	chr14	+	6568428	6584454	ENSGALT00000040389,ENSGALT00000040390,ENSGALT00000009515	K27	63_inf
ENSGALG00000023919	chr14	-	7070098	7080010	ENSGALT00000040258	K27	63_inf
ENSGALG00000023618	chr14	+	14386369	14413254	ENSGALT00000039309	K27	63_inf
ENSGALG00000023551	chr14	-	15591431	15596575	ENSGALT00000039154	K27	63_inf
ENSGALG00000004598	chr15	+	6124772	6146094	ENSGALT00000007319	K27	63_inf
ENSGALG00000008177	chr15	+	11599246	11627463	ENSGALT00000013295	K27	63_inf
ENSGALG00000008303	chr15	+	12879462	12887869	ENSGALT00000013517	K27	63_inf
ENSGALG00000023187	chr15	-	12888201	12888850	ENSGALT00000037989	K27	63_inf
ENSGALG00000008317	chr15	-	12890683	12893189	ENSGALT00000013537	K27	63_inf
ENSGALG00000003866	chr17	-	6660279	6670737	ENSGALT00000006154	K27	63_inf
ENSGALG00000001620	chr17	+	8979755	8985595	ENSGALT00000038894,ENSGALT00000034878,ENSGALT00000002476	K27	63_inf
ENSGALG00000001347	chr17	-	9432990	9441636	ENSGALT00000038819,ENSGALT00000002057	K27	63_inf
ENSGALG00000023609	chr18	+	2685694	2791605	ENSGALT00000039287,ENSGALT00000039288	K27	63_inf
ENSGALG00000002108	chr18	+	4549273	4560335	ENSGALT00000003290	K27	63_inf
ENSGALG00000003033	chr18	+	5851656	5893463	ENSGALT00000004800	K27	63_inf
ENSGALG00000004193	chr18	+	7822690	7838809	ENSGALT00000006665	K27	63_inf
ENSGALG00000023297	chr18	+	10063288	10066422	ENSGALT00000038324	K27	63_inf
ENSGALG00000001908	chr19	+	4775904	4777919	ENSGALT00000003684	K27	63_inf
ENSGALG00000002343	chr19	-	4778987	4779929	ENSGALT00000003694	K27	63_inf
LOC417536	chr19	-	4779221	4779920	NM_001030712	K27	63_inf
ENSGALG00000004330	chr19	+	6240056	6241188	ENSGALT00000006904	K27	63_inf
ENSGALG00000023674	chr19	-	6527209	6528991	ENSGALT00000039502,ENSGALT00000039503,ENSGALT00000039505,ENSGALT00000039506	K27	63_inf
ENSGALG00000023567	chr2	+	2213930	2236067	ENSGALT00000031306	K27	63_inf
ENSGALG00000006314	chr2	+	7139732	7579467	ENSGALT00000010210	K27	63_inf
ENSGALG00000007914	chr2	+	17768606	17829305	ENSGALT00000012853	K27	63_inf
ABCB1	chr2	-	20653125	20685692	NM_204894	K27	63_inf
ENSGALG00000008912	chr2	-	20653125	20685694	ENSGALT00000014493,ENSGALT00000038221	K27	63_inf
ENSGALG00000009407	chr2	-	22584105	22597633	ENSGALT00000015324	K27	63_inf
DLX5	chr2	-	24415561	24417819	NM_204159	K27	63_inf
ENSGALG00000009129	chr2	-	24415561	24417819	ENSGALT00000014862,ENSGALT00000015249	K27	63_inf
ENSGALG00000011137	chr2	+	33214722	33422302	ENSGALT00000018161	K27	63_inf
ENSGALG00000012616	chr2	+	56989321	57060912	ENSGALT00000020597	K27	63_inf
ENSGALG00000022799	chr2	+	124711372	124715856	ENSGALT00000036660	K27	63_inf
ENSGALG00000016074	chr2	+	134996966	135460283	ENSGALT00000025900	K27	63_inf
ENSGALG00000003541	chr20	-	3646999	3649042	ENSGALT00000005603	K27	63_inf
ENSGALG00000004028	chr20	+	5125410	5130694	ENSGALT00000006413	K27	63_inf
EEF1A2	chr20	-	8992657	9006441	NM_001032398	K27	63_inf
ENSGALG00000005843	chr20	-	8992661	9006381	ENSGALT00000009385	K27	63_inf
ENSGALG00000006007	chr20	+	9426929	9431708	ENSGALT00000009665	K27	63_inf
ENSGALG00000006013	chr20	+	9433885	9463330	ENSGALT00000039499,ENSGALT00000039504,ENSGALT00000039510	K27	63_inf
ENSGALG00000006679	chr20	+	10270263	10275479	ENSGALT00000033711	K27	63_inf
ENSGALG00000006693	chr20	+	10279238	10282757	ENSGALT00000010816	K27	63_inf
ENSGALG00000021819	chr20	-	12133209	12181075	ENSGALT00000035361	K27	63_inf
ENSGALG00000018295	chr21	-	2585641	2585726	ENSGALT00000029002	K27	63_inf
PAX7	chr21	+	4432724	4518485	NM_205065	K27	63_inf
ENSGALG00000003782	chr21	+	4432772	4518397	ENSGALT00000006002,ENSGALT00000013968	K27	63_inf
ENSGALG00000021599	chr21	-	5122921	5155206	ENSGALT00000034987	K27	63_inf
ENSGALG00000000317	chr22	-	962434	966512	ENSGALT00000041010,ENSGALT00000000423	K27	63_inf
NEFM	chr22	-	962611	966512	NM_001101730	K27	63_inf
ENSGALG00000002532	chr23	-	4768998	4771881	ENSGALT00000003990	K27	63_inf
GJA4	chr23	-	4768998	4771881	NM_206984	K27	63_inf
ENSGALG00000001181	chr24	+	1123895	1134344	ENSGALT00000001790	K27	63_inf
ENSGALG00000001604	chr24	+	2602619	2620848	ENSGALT00000002439	K27	63_inf
ENSGALG00000006638	chr24	-	3618554	3706404	ENSGALT00000010723	K27	63_inf
ENSGALG00000024116	chr24	+	5115709	5238065	ENSGALT00000040733	K27	63_inf
ENSGALG00000007314	chr24	-	5434231	5506988	ENSGALT00000011835,ENSGALT00000025989	K27	63_inf
ENSGALG00000013253	chr25	-	835362	835796	ENSGALT00000040838,ENSGALT00000021642	K27	63_inf
ENSGALG00000000730	chr26	+	254790	282571	ENSGALT00000001035	K27	63_inf
KCND3	chr26	-	3124818	3214381	NM_204326	K27	63_inf
ENSGALG00000001512	chr26	-	3124894	3214381	ENSGALT00000002295,ENSGALT00000002297	K27	63_inf
ENSGALG00000023911	chr26	+	3136450	3204743	ENSGALT00000040224	K27	63_inf
CHIA	chr26	-	4897096	4901738	NM_204429	K27	63_inf
ENSGALG00000023760	chr26	-	4897096	4901125	ENSGALT00000005567,ENSGALT00000005564	K27	63_inf
ENSGALG00000013325	chr27	-	445392	447371	ENSGALT00000021756	K27	63_inf
ENSGALG00000003354	chr27	-	4500786	4507204	ENSGALT00000005306	K27	63_inf
HCRT	chr27	-	4507695	4509553	NM_204185	K27	63_inf
ENSGALG00000011485	chr27	-	4507817	4508246	ENSGALT00000018722,ENSGALT00000039908	K27	63_inf
ENSGALG00000001486	chr28	+	1419876	1428819	ENSGALT00000002254	K27	63_inf
VSX1	chr3	-	16974234	16977265	NM_204769	K27	63_inf
ENSGALG00000008568	chr3	-	16975145	16977264	ENSGALT00000013957	K27	63_inf
ENSGALG00000008544	chr3	+	17263367	17337660	ENSGALT00000013920,ENSGALT00000033307	K27	63_inf
SLC8A1	chr3	+	17263367	17337674	NM_001079473	K27	63_inf
ENSGALG00000010165	chr3	+	31459671	31467805	ENSGALT00000016530	K27	63_inf
ENSGALG00000005842	chr4	-	2516840	2525020	ENSGALT00000009384	K27	63_inf
ENSGALG00000006786	chr4	+	5183289	5189793	ENSGALT00000010976	K27	63_inf
ENSGALG00000008687	chr4	-	16723438	16724242	ENSGALT00000014138	K27	63_inf
ENSGALG00000003608	chr5	+	117568	121336	ENSGALT00000005711	K27	63_inf
ENSGALG00000010831	chr5	+	18063741	18086404	ENSGALT00000011767	K27	63_inf
ENSGALG00000014072	chr5	+	24178757	24236609	ENSGALT00000022785	K27	63_inf
TSPAN18	chr5	+	24178757	24236609	NM_204801	K27	63_inf
ENSGALG00000008440	chr5	+	26156429	26157686	ENSGALT00000013750	K27	63_inf
SSTR1	chr5	+	39747753	39749034	NM_001113167	K27	63_inf
ENSGALG00000010139	chr5	+	39747782	39748961	ENSGALT00000016487	K27	63_inf
ENSGALG00000023125	chr5	-	39748043	39750845	ENSGALT00000037801	K27	63_inf
ENSGALG00000012228	chr5	-	59348665	59428491	ENSGALT00000019971,ENSGALT00000019970,ENSGALT00000037279	K27	63_inf
ENSGALG00000017807	chr5	-	60267911	60268207	ENSGALT00000028514	K27	63_inf
BKJ	chr6	+	10361353	10363545	NM_204846,NM_204846	K27	63_inf
ENSGALG00000024285	chr6	+	10361353	10369903	ENSGALT00000005067	K27	63_inf
ENSGALG00000024284	chr6	+	10362949	10363279	ENSGALT00000041021	K27	63_inf
ENSGALG00000006605	chr6	-	21390263	21404831	ENSGALT00000010662	K27	63_inf
LGI1	chr6	-	21390603	21404830	NM_001044655	K27	63_inf
FGF8	chr6	+	24138329	24145321	NM_001012767	K27	63_inf
ENSGALG00000007706	chr6	+	24138469	24145322	ENSGALT00000012487,ENSGALT00000033214,ENSGALT00000039363	K27	63_inf
ENSGALG00000007831	chr6	-	24462473	24465801	ENSGALT00000012707	K27	63_inf
TLX1	chr6	-	24462475	24465802	NM_205015	K27	63_inf
ENSGALG00000003980	chr7	+	5064704	5143824	ENSGALT00000006341	K27	63_inf
ENSGALG00000023249	chr7	+	24180710	24228415	ENSGALT00000038166	K27	63_inf
ENSGALG00000011468	chr7	+	24692318	24790027	ENSGALT00000038164	K27	63_inf
GPR39	chr7	+	31310372	31374650	NM_001080105	K27	63_inf
ENSGALG00000012171	chr7	+	31310744	31373121	ENSGALT00000019877,ENSGALT00000037868	K27	63_inf
CACNB4	chr7	-	36957150	36977983	NM_001001733,NM_204344	K27	63_inf
ENSGALG00000012511	chr7	-	36968277	36977982	ENSGALT00000020438,ENSGALT00000037760,ENSGALT00000020437,ENSGALT00000037762	K27	63_inf
ENSGALG00000002287	chr8	-	2498841	2561808	ENSGALT00000003596	K27	63_inf
ENSGALG00000003671	chr8	-	5918894	5922421	ENSGALT00000005817	K27	63_inf
ENSGALG00000011284	chr8	+	29706277	29778709	ENSGALT00000018410	K27	63_inf
ENSGALG00000024417	chr9	+	1506517	1507112	ENSGALT00000041327	K27	63_inf
ENSGALG00000020985	chr9	+	6339173	6341177	ENSGALT00000033720	K27	63_inf
ENSGALG00000020738	chr9	-	16778781	16784124	ENSGALT00000013299	K27	63_inf
ENSGALG00000009574	chr9	-	23817145	23818946	ENSGALT00000015601	K27	63_inf
IL12A	chr9	-	23817145	23818935	NM_213588	K27	63_inf
ENSGALG00000009682	chr9	+	24273157	24320934	ENSGALT00000015759	K27	63_inf
ENSGALG00000005426	chrZ	-	31415595	31473831	ENSGALT00000008716	K27	63_inf
ENSGALG00000008215	chr10	+	22031876	22070261	ENSGALT00000038188	K27	63_inf
ENSGALG00000013081	chr2	+	82778616	82834436	ENSGALT00000021359	K27	63_inf
ENSGALG00000001946	chr23	+	4008467	4032514	ENSGALT00000003012	K27	63_inf
ENSGALG00000008339	chr12	+	19495862	19695965	ENSGALT00000013575	K27	63_inf
NTRK2	chrZ	+	39776209	39989183	NM_205231	K27	63_inf
ENSGALG00000012594	chrZ	+	39776522	39988797	ENSGALT00000020567	K27	63_inf
ENSGALG00000023116	chr1	-	53915550	54027099	ENSGALT00000037771	K27	63_non
ENSGALG00000012540	chr1	+	53968142	54021368	ENSGALT00000020480	K27	63_non
ENSGALG00000012792	chr1	+	58113546	58197198	ENSGALT00000020873	K27	63_non
ENSGALG00000012796	chr1	+	58294279	58364726	ENSGALT00000020879	K27	63_non
ENSGALG00000012989	chr1	-	62489907	62533098	ENSGALT00000021203	K27	63_non
ENSGALG00000013461	chr1	+	73959469	74185097	ENSGALT00000037296	K27	63_non
ENSGALG00000019250	chr1	-	80839037	80842054	ENSGALT00000030489	K27	63_non
ENSGALG00000014941	chr1	-	82777552	82902387	ENSGALT00000024101	K27	63_non
ENSGALG00000015025	chr1	-	83819630	83848852	ENSGALT00000024232	K27	63_non
ENSGALG00000025385	chr1	+	87161020	87161124	ENSGALT00000042298	K27	63_non
ENSGALG00000019229	chr1	+	87240701	87267338	ENSGALT00000030447	K27	63_non
ENSGALG00000019215	chr1	+	94461210	94464112	ENSGALT00000030410	K27	63_non
ENSGALG00000014414	chr1	-	94598830	94624575	ENSGALT00000023288	K27	63_non
ENSGALG00000016201	chr1	-	113360288	113435787	ENSGALT00000026118	K27	63_non
ENSGALG00000016347	chr1	+	121733602	121760607	ENSGALT00000026366	K27	63_non
ENSGALG00000016611	chr1	-	128607876	128668155	ENSGALT00000026810	K27	63_non
ENSGALG00000016767	chr1	-	136800928	136834548	ENSGALT00000027071	K27	63_non
ENSGALG00000017102	chr1	+	180741122	180783437	ENSGALT00000027625	K27	63_non
ENSGALG00000017224	chr1	+	190179152	190180363	ENSGALT00000030065	K27	63_non
ENSGALG00000001901	chr10	+	920288	1061019	ENSGALT00000002940	K27	63_non
ENSGALG00000002759	chr10	+	4001018	4026575	ENSGALT00000004357	K27	63_non
ENSGALG00000023323	chr10	+	20021561	20022590	ENSGALT00000038394	K27	63_non
ENSGALG00000023264	chr10	-	21870286	21894546	ENSGALT00000038213	K27	63_non
ENSGALG00000005872	chr11	+	19999128	20118345	ENSGALT00000009439	K27	63_non
ENSGALG00000001849	chr12	-	2324533	2368903	ENSGALT00000036284	K27	63_non
CACNA1D	chr12	+	7276289	7443143	NM_205034	K27	63_non
ENSGALG00000005332	chr12	+	7278756	7443142	ENSGALT00000008554,ENSGALT00000036264,ENSGALT00000021248	K27	63_non
ENSGALG00000006956	chr12	-	11944404	11969162	ENSGALT00000011269	K27	63_non
CDX1	chr13	-	13312550	13322789	NM_204676	K27	63_non
ENSGALG00000005679	chr13	-	13312550	13322789	ENSGALT00000009108	K27	63_non
ENSGALG00000021303	chr13	-	13409350	13410508	ENSGALT00000034344	K27	63_non
NPY7R	chr13	-	13409350	13410508	NM_001037824	K27	63_non
ENSGALG00000004055	chr14	-	2282785	2300313	ENSGALT00000034197,ENSGALT00000006453	K27	63_non
ENSGALG00000002252	chr15	+	2495579	2577962	ENSGALT00000003534	K27	63_non
ENSGALG00000002714	chr15	-	3835541	3964349	ENSGALT00000004281	K27	63_non
ENSGALG00000003645	chr15	+	5185856	5243514	ENSGALT00000005779	K27	63_non
ENSGALG00000021520	chr17	-	7633848	7638267	ENSGALT00000034784	K27	63_non
PIK3R5	chr18	-	1938527	1987805	NM_001030697	K27	63_non
ENSGALG00000021573	chr18	-	1940228	1987805	ENSGALT00000039333,ENSGALT00000001862	K27	63_non
ENSGALG00000007775	chr18	-	10502274	10508417	ENSGALT00000012615	K27	63_non
ENSGALG00000005763	chr2	+	4503244	4522116	ENSGALT00000009258	K27	63_non
ENSGALG00000023460	chr2	-	5981629	6020193	ENSGALT00000038815	K27	63_non
ENSGALG00000008997	chr2	-	20951542	20955707	ENSGALT00000014634	K27	63_non
ENSGALG00000009691	chr2	+	23842472	23851052	ENSGALT00000015772	K27	63_non
ENSGALG00000012346	chr2	+	51468728	51626831	ENSGALT00000020170	K27	63_non
ENSGALG00000012886	chr2	+	69174533	69189443	ENSGALT00000021016	K27	63_non
ENSGALG00000012903	chr2	+	69551622	69644245	ENSGALT00000037168,ENSGALT00000021039	K27	63_non
ENSGALG00000014762	chr2	-	102961041	102984818	ENSGALT00000023811	K27	63_non
ENSGALG00000015607	chr2	-	121058162	121323243	ENSGALT00000025163,ENSGALT00000025166	K27	63_non
ENSGALG00000019449	chr2	+	130796574	130796705	ENSGALT00000030839	K27	63_non
ENSGALG00000014208	chr2	+	134130751	134175496	ENSGALT00000022978,ENSGALT00000010907	K27	63_non
ENSGALG00000019428	chr2	+	151784854	151797906	ENSGALT00000030800	K27	63_non
ENSGALG00000007636	chr20	-	11513396	11521119	ENSGALT00000012356	K27	63_non
PCK1	chr20	-	11513399	11521119	NM_205471	K27	63_non
ENSGALG00000001560	chr22	+	1979616	2055205	ENSGALT00000002371,ENSGALT00000040817	K27	63_non
ENSGALG00000002098	chr23	+	4198232	4231287	ENSGALT00000003274	K27	63_non
ENSGALG00000021622	chr23	-	4931188	4934470	ENSGALT00000035046	K27	63_non
ENSGALG00000001197	chr24	+	1366800	1393002	ENSGALT00000001814	K27	63_non
BARX2	chr24	+	1366888	1393020	NM_204896	K27	63_non
ENSGALG00000006722	chr24	+	3903806	3927170	ENSGALT00000010874,ENSGALT00000040837	K27	63_non
ENSGALG00000013529	chr25	-	1420937	1442110	ENSGALT00000022029	K27	63_non
ENSGALG00000000400	chr26	+	1160562	1177867	ENSGALT00000000545	K27	63_non
ENSGALG00000002675	chr26	-	3968671	3988834	ENSGALT00000004215	K27	63_non
ENSGALG00000000458	chr28	+	599615	612229	ENSGALT00000000620	K27	63_non
ENSGALG00000023727	chr3	-	8486028	8488295	ENSGALT00000039681	K27	63_non
ENSGALG00000008866	chr3	-	9320944	9384417	ENSGALT00000014402	K27	63_non
ENSGALG00000009784	chr3	+	22243608	22309551	ENSGALT00000015916	K27	63_non
VIT	chr3	-	33394432	33436950	NM_001024580	K27	63_non
ENSGALG00000010583	chr3	-	33394848	33423804	ENSGALT00000017224	K27	63_non
ENSGALG00000011003	chr3	-	40159601	40197658	ENSGALT00000017917	K27	63_non
ENSGALG00000011117	chr3	-	42341599	42347269	ENSGALT00000018111	K27	63_non
ENSGALG00000021844	chr3	-	67521676	67623912	ENSGALT00000035389	K27	63_non
TBX22	chr4	+	1492763	1497981	NM_204106	K27	63_non
ENSGALG00000004093	chr4	+	1492925	1497028	ENSGALT00000006516,ENSGALT00000040612	K27	63_non
ENSGALG00000005853	chr4	+	2779924	2812680	ENSGALT00000009404	K27	63_non
ENSGALG00000009063	chr4	-	17550868	17571093	ENSGALT00000014751	K27	63_non
ENSGALG00000023356	chr4	+	34637100	34697275	ENSGALT00000038476	K27	63_non
ENSGALG00000023174	chr4	+	50967951	50986662	ENSGALT00000037941	K27	63_non
ENSGALG00000020515	chr5	+	593811	601352	ENSGALT00000032739	K27	63_non
ENSGALG00000023903	chr5	-	3518574	3519660	ENSGALT00000040199	K27	63_non
ENSGALG00000007217	chr5	+	18034046	18041647	ENSGALT00000011683	K27	63_non
ENSGALG00000007987	chr5	+	23562287	23594086	ENSGALT00000012965	K27	63_non
ENSGALG00000009315	chr5	-	28476142	28502549	ENSGALT00000015156	K27	63_non
ENSGALG00000009415	chr5	-	30005804	30084272	ENSGALT00000015334	K27	63_non
ENSGALG00000010572	chr5	+	43202355	43250961	ENSGALT00000037658,ENSGALT00000037659,ENSGALT00000017205	K27	63_non
TSHR	chr5	+	43202355	43250960	NM_001033850	K27	63_non
ENSGALG00000011858	chr5	+	56040858	56189945	ENSGALT00000019345	K27	63_non
ENSGALG00000001977	chr6	+	3414438	3495739	ENSGALT00000003079	K27	63_non
TSPAN14	chr6	-	5415003	5437470	NM_001031218	K27	63_non
ENSGALG00000021080	chr6	+	11502037	11504587	ENSGALT00000033912	K27	63_non
ENSGALG00000004372	chr6	+	12428485	12516552	ENSGALT00000006973	K27	63_non
ENSGALG00000005734	chr6	+	18570745	18572407	ENSGALT00000009211	K27	63_non
ENSGALG00000007622	chr6	+	23810766	23837249	ENSGALT00000012327	K27	63_non
ENSGALG00000007820	chr6	-	24267208	24348712	ENSGALT00000033197	K27	63_non
ENSGALG00000002280	chr7	-	102480	119931	ENSGALT00000003581	K27	63_non
ENSGALG00000023603	chr7	+	11535501	11544568	ENSGALT00000039278	K27	63_non
ENSGALG00000009012	chr7	+	15991779	16072748	ENSGALT00000014662,ENSGALT00000038802	K27	63_non
ENSGALG00000011352	chr7	+	23880819	23897169	ENSGALT00000018523	K27	63_non
ENSGALG00000021066	chr8	-	4939208	4944813	ENSGALT00000005255	K27	63_non
ENSGALG00000004526	chr8	+	7319618	7369216	ENSGALT00000007207	K27	63_non
TNR	chr8	+	7319618	7369215	NM_205276	K27	63_non
ENSGALG00000010487	chr8	+	22729973	22754528	ENSGALT00000017079	K27	63_non
ENSGALG00000005245	chr9	+	9037620	9050552	ENSGALT00000008427	K27	63_non
ENSGALG00000004966	chr9	+	9818246	9915487	ENSGALT00000007965	K27	63_non
ENSGALG00000007226	chr9	-	14801958	14850757	ENSGALT00000011695	K27	63_non
ENSGALG00000023497	chr9	+	25183061	25185676	ENSGALT00000038951	K27	63_non
ENSGALG00000002898	chrZ	-	656539	670235	ENSGALT00000004573	K27	63_non
ENSGALG00000001677	chrZ	-	2419077	2671884	ENSGALT00000002566	K27	63_non
ENSGALG00000002371	chrZ	+	8375263	8392093	ENSGALT00000003737	K27	63_non
PRLR	chrZ	-	9965747	9995834	NM_204854	K27	63_non
ENSGALG00000003446	chrZ	-	9969802	9986800	ENSGALT00000039156,ENSGALT00000039164,ENSGALT00000005459	K27	63_non
ENSGALG00000015126	chrZ	-	34755748	35025244	ENSGALT00000024411	K27	63_non
ENSGALG00000015352	chrZ	-	52251425	52308267	ENSGALT00000037818,ENSGALT00000024775,ENSGALT00000037822	K27	63_non
ENSGALG00000023074	chrZ	-	66890950	66897347	ENSGALT00000037582	K27	63_non
ENSGALG00000015487	chr1	-	95779771	95798673	ENSGALT00000024975	K27	63_non
GJA5	chr1	-	95779771	95798673	NM_205504	K27	63_non
ENSGALG00000016808	chr1	+	140585774	140672275	ENSGALT00000036568	K27	63_non
ENSGALG00000003399	chr8	+	5312247	5317625	ENSGALT00000005376	K27	63_non
ENSGALG00000007968	chr1	+	638901	647614	ENSGALT00000012940	K27	72_inf
ENSGALG00000023942	chr1	+	817067	820666	ENSGALT00000040314	K27	72_inf
ITIH2	chr1	+	4126596	4157606	NM_001130741	K27	72_inf
ENSGALG00000006833	chr1	+	4136775	4157868	ENSGALT00000011058	K27	72_inf
ENSGALG00000008312	chr1	+	13645221	13689093	ENSGALT00000013530	K27	72_inf
ENSGALG00000008193	chr1	-	14017637	14213824	ENSGALT00000013344	K27	72_inf
ENSGALG00000019393	chr1	+	14992881	14996464	ENSGALT00000030732	K27	72_inf
ENSGALG00000008109	chr1	+	15131750	15162729	ENSGALT00000013164,ENSGALT00000039534	K27	72_inf
ENSGALG00000007098	chr1	+	16488643	16553424	ENSGALT00000011495,ENSGALT00000011493	K27	72_inf
ENSGALG00000008706	chr1	+	22292154	22304900	ENSGALT00000014168	K27	72_inf
ENSGALG00000008776	chr1	-	23941671	23950873	ENSGALT00000030714	K27	72_inf
ENSGALG00000008814	chr1	-	24068599	24078002	ENSGALT00000014328	K27	72_inf
ENSGALG00000008953	chr1	+	24654993	24681711	ENSGALT00000014559	K27	72_inf
AVPR1A	chr1	-	35132310	35135463	NM_001110438	K27	72_inf
ENSGALG00000009808	chr1	-	35132313	35134537	ENSGALT00000015953	K27	72_inf
ENSGALG00000009859	chr1	+	35683130	35705926	ENSGALT00000016033	K27	72_inf
ENSGALG00000009873	chr1	+	35817432	35846881	ENSGALT00000038639,ENSGALT00000016052	K27	72_inf
ENSGALG00000009903	chr1	-	36925484	36929634	ENSGALT00000016105	K27	72_inf
IFNG	chr1	-	36925484	36929632	NM_205149	K27	72_inf
ENSGALG00000010029	chr1	-	37407412	37425512	ENSGALT00000016288	K27	72_inf
ENSGALG00000019352	chr1	+	37472334	37515200	ENSGALT00000016304	K27	72_inf
ENSGALG00000010200	chr1	+	38511802	38721903	ENSGALT00000016581	K27	72_inf
HAL	chr1	-	47589470	47602093	NM_204404	K27	72_inf
ENSGALG00000011421	chr1	-	47589966	47602035	ENSGALT00000038284,ENSGALT00000018631	K27	72_inf
ENSGALG00000011717	chr1	+	49738033	49758483	ENSGALT00000019146	K27	72_inf
ENSGALG00000011728	chr1	-	49844282	49850096	ENSGALT00000019161	K27	72_inf
PDE6H	chr1	-	49844282	49850106	NM_204408	K27	72_inf
ENSGALG00000011809	chr1	-	50347696	50466578	ENSGALT00000019272	K27	72_inf
ENSGALG00000012122	chr1	-	52304375	52390537	ENSGALT00000019796	K27	72_inf
ENSGALG00000003213	chr1	+	53170095	53183024	ENSGALT00000005090	K27	72_inf
ENSGALG00000012436	chr1	+	53203998	53214373	ENSGALT00000020331	K27	72_inf
ENSGALG00000012602	chr1	+	55285319	55303944	ENSGALT00000020578	K27	72_inf
ENSGALG00000012647	chr1	-	55755289	55828747	ENSGALT00000020640	K27	72_inf
NFYB	chr1	+	56685114	56691879	NM_205269	K27	72_inf
ENSGALG00000012719	chr1	+	56728015	56741628	ENSGALT00000020765	K27	72_inf
ENSGALG00000012751	chr1	-	56821063	56895252	ENSGALT00000020806	K27	72_inf
ENSGALG00000012783	chr1	-	57654304	57719035	ENSGALT00000020857,ENSGALT00000037619	K27	72_inf
ENSGALG00000012786	chr1	-	57753439	57759731	ENSGALT00000020861	K27	72_inf
ATP6V0A4	chr1	+	58384946	58407665	NM_001080102	K27	72_inf
ENSGALG00000012810	chr1	+	58384946	58407689	ENSGALT00000020898,ENSGALT00000020900	K27	72_inf
ENSGALG00000013007	chr1	-	63106638	63218413	ENSGALT00000021243,ENSGALT00000037501	K27	72_inf
ENSGALG00000013024	chr1	+	63757819	63770604	ENSGALT00000021265,ENSGALT00000037496	K27	72_inf
ENSGALG00000019287	chr1	-	64016277	64051365	ENSGALT00000021290	K27	72_inf
ENSGALG00000013042	chr1	-	64055633	64116937	ENSGALT00000021288	K27	72_inf
ENSGALG00000019277	chr1	+	67328450	67343147	ENSGALT00000021478	K27	72_inf
ENSGALG00000023012	chr1	+	67766029	67774615	ENSGALT00000037412	K27	72_inf
ENSGALG00000013265	chr1	+	69222142	69261521	ENSGALT00000021664	K27	72_inf
ENSGALG00000014041	chr1	+	69695022	69731063	ENSGALT00000022736	K27	72_inf
ENSGALG00000019267	chr1	+	70110931	70119120	ENSGALT00000030524	K27	72_inf
ENSGALG00000014126	chr1	+	70483864	70492988	ENSGALT00000022860	K27	72_inf
PTHLH	chr1	-	74768319	74775790	NM_205338	K27	72_inf
ENSGALG00000017286	chr1	+	75451487	75455681	ENSGALT00000027941	K27	72_inf
TEAD4	chr1	-	78659065	78705705	NM_204771,NM_001001341,NM_001001340,NM_001001339,NM_001001338,NM_001001337	K27	72_inf
ENSGALG00000014342	chr1	-	78659193	78705628	ENSGALT00000037244,ENSGALT00000037245,ENSGALT00000030504,ENSGALT00000030503,ENSGALT00000023169,ENSGALT00000023170	K27	72_inf
ENSGALG00000014252	chr1	+	79247718	79276929	ENSGALT00000023051	K27	72_inf
A2M	chr1	-	79411097	79446888	NM_205226	K27	72_inf
ENSGALG00000022962	chr1	-	79427564	79434079	ENSGALT00000037184,ENSGALT00000037188,ENSGALT00000037189,ENSGALT00000037190,ENSGALT00000037193,ENSGALT00000037194	K27	72_inf
ENSGALG00000011930	chr1	-	79456665	79494825	ENSGALT00000019460	K27	72_inf
ENSGALG00000014456	chr1	-	80192253	80211694	ENSGALT00000023342	K27	72_inf
ENSGALG00000014683	chr1	+	80595692	80679159	ENSGALT00000037070	K27	72_inf
EPHA1	chr1	+	80635031	80665697	NM_204360	K27	72_inf
ENSGALG00000014687	chr1	+	80660616	80662118	ENSGALT00000037062,ENSGALT00000023671	K27	72_inf
ENSGALG00000014695	chr1	-	80748491	80777776	ENSGALT00000023686	K27	72_inf
ENSGALG00000014779	chr1	+	82190806	82295821	ENSGALT00000023847	K27	72_inf
ENSGALG00000015136	chr1	-	86538375	86551592	ENSGALT00000024423	K27	72_inf
ENSGALG00000015221	chr1	+	86997800	87008087	ENSGALT00000024565	K27	72_inf
TBX19	chr1	-	87417467	87431720	NM_204950	K27	72_inf
ENSGALG00000015244	chr1	-	87417808	87434768	ENSGALT00000036924,ENSGALT00000024597	K27	72_inf
ENSGALG00000015364	chr1	-	90985121	91006159	ENSGALT00000030431	K27	72_inf
ENSGALG00000015435	chr1	-	94687348	94795086	ENSGALT00000024895	K27	72_inf
ENSGALG00000015458	chr1	+	95186800	95210930	ENSGALT00000036851,ENSGALT00000024924	K27	72_inf
ENSGALG00000015484	chr1	+	95740879	95751278	ENSGALT00000024971	K27	72_inf
ENSGALG00000022859	chr1	-	95744459	95752362	ENSGALT00000036840	K27	72_inf
ENSGALG00000022856	chr1	-	101737868	101780115	ENSGALT00000036823	K27	72_inf
ENSGALG00000015701	chr1	+	102730966	102747798	ENSGALT00000030382	K27	72_inf
ENSGALG00000015720	chr1	+	102944755	102974016	ENSGALT00000025349	K27	72_inf
ENSGALG00000015770	chr1	-	106057663	106305968	ENSGALT00000001896,ENSGALT00000036803	K27	72_inf
ENSGALG00000015982	chr1	+	108795523	108805031	ENSGALT00000036768,ENSGALT00000025757,ENSGALT00000025756	K27	72_inf
ENSGALG00000016009	chr1	+	109293994	109294360	ENSGALT00000025794	K27	72_inf
ENSGALG00000016044	chr1	+	110254756	110302416	ENSGALT00000025849	K27	72_inf
ENSGALG00000016054	chr1	-	110671054	110709538	ENSGALT00000025867	K27	72_inf
ENSGALG00000016125	chr1	-	111463568	111472829	ENSGALT00000025978	K27	72_inf
ENSGALG00000016132	chr1	+	111556605	111564327	ENSGALT00000036727,ENSGALT00000025986	K27	72_inf
ENSGALG00000016139	chr1	+	112323309	112341500	ENSGALT00000025994,ENSGALT00000025995	K27	72_inf
ENSGALG00000016157	chr1	+	112673696	112683962	ENSGALT00000026030,ENSGALT00000036707	K27	72_inf
ENSGALG00000016196	chr1	-	113133919	113151685	ENSGALT00000026110	K27	72_inf
ENSGALG00000016268	chr1	+	116920645	116949592	ENSGALT00000026231	K27	72_inf
ENSGALG00000016318	chr1	+	121514568	121531743	ENSGALT00000026327	K27	72_inf
ENSGALG00000016581	chr1	-	126408829	126409909	ENSGALT00000026765	K27	72_inf
TBL1X	chr1	-	129005341	129166042	NM_001159754	K27	72_inf
ENSGALG00000016628	chr1	+	130855538	131025334	ENSGALT00000026840	K27	72_inf
ENSGALG00000016683	chr1	-	133120557	133120626	ENSGALT00000026921	K27	72_inf
IL1RL1	chr1	+	138087257	138115414	NM_204275,NM_001024591,NM_001024590	K27	72_inf
ENSGALG00000016785	chr1	+	138087315	138098259	ENSGALT00000027103,ENSGALT00000027102,ENSGALT00000030235	K27	72_inf
ENSGALG00000016793	chr1	+	138290915	138322884	ENSGALT00000027112	K27	72_inf
ENSGALG00000016802	chr1	+	139858850	139909681	ENSGALT00000027125	K27	72_inf
ENSGALG00000016810	chr1	+	140950391	141034502	ENSGALT00000027141	K27	72_inf
ENSGALG00000016820	chr1	+	141415377	141437316	ENSGALT00000027154	K27	72_inf
ENSGALG00000016821	chr1	-	141441558	141496056	ENSGALT00000027155	K27	72_inf
ENSGALG00000016834	chr1	-	141849230	141989327	ENSGALT00000027180	K27	72_inf
ENSGALG00000016869	chr1	+	148095998	148096987	ENSGALT00000027256	K27	72_inf
ENSGALG00000016883	chr1	+	148900199	149005232	ENSGALT00000027273	K27	72_inf
ENSGALG00000016985	chr1	-	172286887	172299208	ENSGALT00000027441	K27	72_inf
ENSGALG00000017021	chr1	-	174596052	174620391	ENSGALT00000036468,ENSGALT00000036469,ENSGALT00000036470,ENSGALT00000027501	K27	72_inf
ENSGALG00000017023	chr1	-	174643237	174665359	ENSGALT00000027506	K27	72_inf
ENSGALG00000017031	chr1	+	174767717	174783536	ENSGALT00000027516	K27	72_inf
ENSGALG00000017036	chr1	+	175252650	175389539	ENSGALT00000027525	K27	72_inf
ENSGALG00000008242	chr1	+	178814935	178823443	ENSGALT00000013420,ENSGALT00000013419	K27	72_inf
ENSGALG00000017086	chr1	-	179760802	179924923	ENSGALT00000027604,ENSGALT00000027601	K27	72_inf
ENSGALG00000017106	chr1	+	181054444	181328604	ENSGALT00000027641	K27	72_inf
ENSGALG00000022722	chr1	-	183009916	183015445	ENSGALT00000036441	K27	72_inf
IL17D	chr1	-	183110467	183110818	NM_001110061	K27	72_inf
ENSGALG00000017149	chr1	-	183613468	183647851	ENSGALT00000027698	K27	72_inf
ENSGALG00000019063	chr1	+	186770021	186776583	ENSGALT00000027766,ENSGALT00000036428	K27	72_inf
ENSGALG00000017250	chr1	+	193531836	193543889	ENSGALT00000027885	K27	72_inf
ENSGALG00000003944	chr10	-	6860862	6917720	ENSGALT00000006290	K27	72_inf
ENSGALG00000004283	chr10	-	8241321	8285979	ENSGALT00000034424	K27	72_inf
ENSGALG00000004294	chr10	-	8313670	8354201	ENSGALT00000039202,ENSGALT00000006837	K27	72_inf
ENSGALG00000004641	chr10	+	10093630	10098727	ENSGALT00000039055,ENSGALT00000007393	K27	72_inf
ENSGALG00000023524	chr10	+	10110639	10116309	ENSGALT00000039054	K27	72_inf
FGF7	chr10	+	12161436	12193064	NM_001012525	K27	72_inf
ENSGALG00000005671	chr10	+	12161510	12192119	ENSGALT00000009093	K27	72_inf
ENSGALG00000023457	chr10	+	12401494	12402572	ENSGALT00000038809	K27	72_inf
ENSGALG00000023436	chr10	+	12565546	12574429	ENSGALT00000038746	K27	72_inf
ENSGALG00000006008	chr10	-	12800203	12830418	ENSGALT00000009667	K27	72_inf
ENSGALG00000021183	chr10	-	13853599	13858691	ENSGALT00000034111	K27	72_inf
ENSGALG00000007022	chr10	+	18669730	18677401	ENSGALT00000011355	K27	72_inf
ENSGALG00000021874	chr10	+	19556631	19558581	ENSGALT00000035418	K27	72_inf
ENSGALG00000007631	chr10	-	20328102	20415558	ENSGALT00000012349	K27	72_inf
ENSGALG00000024037	chr11	-	20991	29572	ENSGALT00000040559	K27	72_inf
ENSGALG00000002091	chr11	+	1175358	1189207	ENSGALT00000040183,ENSGALT00000003262	K27	72_inf
ENSGALG00000002109	chr11	+	1206245	1218313	ENSGALT00000003293,ENSGALT00000040180	K27	72_inf
ENSGALG00000002120	chr11	-	1241302	1244630	ENSGALT00000003314	K27	72_inf
ENSGALG00000025528	chr11	-	1243997	1244091	ENSGALT00000042441	K27	72_inf
ENSGALG00000023898	chr11	-	1259628	1287401	ENSGALT00000040176	K27	72_inf
ENSGALG00000003874	chr11	-	7018122	7084499	ENSGALT00000006163,ENSGALT00000039629	K27	72_inf
ENSGALG00000004630	chr11	-	10486320	10522303	ENSGALT00000039438,ENSGALT00000039440,ENSGALT00000007377	K27	72_inf
ENSGALG00000021087	chr11	-	12001165	12014720	ENSGALT00000008205	K27	72_inf
ENSGALG00000005214	chr11	+	12201226	12207998	ENSGALT00000008376	K27	72_inf
ENSGALG00000005467	chr11	+	17447326	17458597	ENSGALT00000008780	K27	72_inf
ENSGALG00000005708	chr11	+	18929967	18954840	ENSGALT00000039029,ENSGALT00000033724,ENSGALT00000009154	K27	72_inf
HNF4beta	chr11	+	18929994	18954840	NM_001030576	K27	72_inf
ENSGALG00000005720	chr11	+	18979684	18984003	ENSGALT00000033717	K27	72_inf
ENSGALG00000000713	chr11	+	21462671	21557984	ENSGALT00000001009	K27	72_inf
ENSGALG00000001697	chr12	+	775323	792855	ENSGALT00000002607,ENSGALT00000002608,ENSGALT00000036296	K27	72_inf
ENSGALG00000002283	chr12	+	1748812	1790051	ENSGALT00000003585	K27	72_inf
ENSGALG00000002335	chr12	+	1925418	2064532	ENSGALT00000003678	K27	72_inf
ENSGALG00000005210	chr12	-	6685063	6754908	ENSGALT00000008368	K27	72_inf
ENSGALG00000005419	chr12	-	8281853	8573872	ENSGALT00000008705,ENSGALT00000036262	K27	72_inf
ENSGALG00000006325	chr12	+	11014226	11049953	ENSGALT00000036243,ENSGALT00000010226	K27	72_inf
ENSGALG00000006544	chr12	+	11644698	11656229	ENSGALT00000010572	K27	72_inf
ENSGALG00000006548	chr12	-	11649788	11653644	ENSGALT00000010576	K27	72_inf
ENSGALG00000022642	chr12	-	12055180	12058809	ENSGALT00000036235	K27	72_inf
ENSGALG00000014627	chr12	-	15786726	15855658	ENSGALT00000023578	K27	72_inf
ENSGALG00000008546	chr12	-	20438693	20512216	ENSGALT00000036211,ENSGALT00000013922	K27	72_inf
ENSGALG00000001383	chr13	-	7793323	8085956	ENSGALT00000002105	K27	72_inf
ENSGALG00000003761	chr13	-	11419749	11425033	ENSGALT00000005970	K27	72_inf
ENSGALG00000025189	chr13	-	12926220	12926297	ENSGALT00000042102	K27	72_inf
ENSGALG00000004360	chr13	-	13101902	13105446	ENSGALT00000006953	K27	72_inf
ENSGALG00000013760	chr13	+	14072185	14088650	ENSGALT00000022352	K27	72_inf
ENSGALG00000006155	chr13	-	14664926	14686959	ENSGALT00000009939	K27	72_inf
ENSGALG00000021099	chr13	+	17469975	17486299	ENSGALT00000033945	K27	72_inf
ENSGALG00000023822	chr13	-	17472320	17483539	ENSGALT00000039930	K27	72_inf
IL5	chr13	-	17472322	17483539	NM_001007084	K27	72_inf
ENSGALG00000003465	chr14	-	1038897	1043785	ENSGALT00000034318,ENSGALT00000041080	K27	72_inf
ENSGALG00000003479	chr14	+	1079692	1100118	ENSGALT00000005507	K27	72_inf
ENSGALG00000024107	chr14	-	4854131	4859184	ENSGALT00000040717	K27	72_inf
ENSGALG00000024106	chr14	-	4854767	4855621	ENSGALT00000040716	K27	72_inf
ENSGALG00000005349	chr14	-	6029247	6036929	ENSGALT00000008577	K27	72_inf
ENSGALG00000020911	chr14	-	8622038	8626211	ENSGALT00000033558,ENSGALT00000039966	K27	72_inf
ENSGALG00000006957	chr14	+	8795248	8817949	ENSGALT00000011270	K27	72_inf
ENSGALG00000013170	chr14	+	12411724	12474104	ENSGALT00000021511	K27	72_inf
ENSGALG00000007445	chr14	+	12643117	12655546	ENSGALT00000012045	K27	72_inf
ENSGALG00000002551	chr14	+	13828661	13852638	ENSGALT00000004025	K27	72_inf
ENSGALG00000002273	chr14	+	15626095	15692935	ENSGALT00000003565	K27	72_inf
ENSGALG00000002200	chr14	+	15627249	15636430	ENSGALT00000003444	K27	72_inf
ENSGALG00000002350	chr14	-	15699134	15762262	ENSGALT00000003708	K27	72_inf
ENSGALG00000018272	chr15	-	406312	406405	ENSGALT00000028979	K27	72_inf
ENSGALG00000021515	chr15	+	2293899	2294181	ENSGALT00000034773	K27	72_inf
ENSGALG00000003146	chr15	+	4877319	4894768	ENSGALT00000039583	K27	72_inf
ENSGALG00000003413	chr15	-	5106006	5153114	ENSGALT00000005399	K27	72_inf
ENSGALG00000004365	chr15	+	5745652	5758216	ENSGALT00000006963	K27	72_inf
CLIP1	chr15	-	5866252	5918580	NM_204942	K27	72_inf
ENSGALG00000004603	chr15	-	6149958	6150675	ENSGALT00000007324	K27	72_inf
ENSGALG00000004970	chr15	-	6771329	6791736	ENSGALT00000007970	K27	72_inf
ENSGALG00000005379	chr15	+	7124393	7152273	ENSGALT00000008642	K27	72_inf
ENSGALG00000005676	chr15	-	7795645	7913373	ENSGALT00000009103	K27	72_inf
ENSGALG00000021142	chr15	+	8194883	8195831	ENSGALT00000034032,ENSGALT00000009559	K27	72_inf
ENSGALG00000005968	chr15	+	8236847	8242025	ENSGALT00000038516,ENSGALT00000009597	K27	72_inf
ENSGALG00000021126	chr15	+	8283066	8290310	ENSGALT00000009756	K27	72_inf
ENSGALG00000006565	chr15	-	8628530	8637526	ENSGALT00000010598	K27	72_inf
ENSGALG00000002416	chr15	+	10333729	10338124	ENSGALT00000003805	K27	72_inf
ENSGALG00000009058	chr17	+	784833	793331	ENSGALT00000014744	K27	72_inf
ENTPD2	chr17	+	784833	793345	NM_204954	K27	72_inf
ENSGALG00000008959	chr17	-	894409	1236683	ENSGALT00000014570	K27	72_inf
ENSGALG00000003852	chr17	+	6681369	6695065	ENSGALT00000006123	K27	72_inf
ENSGALG00000001762	chr17	+	8693121	8696119	ENSGALT00000002705	K27	72_inf
ENSGALG00000023461	chr17	+	9443928	9444707	ENSGALT00000038818	K27	72_inf
ENSGALG00000001169	chr17	+	9702478	9727497	ENSGALT00000001772,ENSGALT00000038754	K27	72_inf
LMX1B	chr17	+	10784727	10879992	NM_205358	K27	72_inf
ENSGALG00000003105	chr18	+	6120053	6160432	ENSGALT00000038811,ENSGALT00000004902,ENSGALT00000038814	K27	72_inf
ENSGALG00000003110	chr18	+	6163492	6168297	ENSGALT00000004910	K27	72_inf
ENSGALG00000003496	chr18	-	6801817	6822463	ENSGALT00000034662	K27	72_inf
ENSGALG00000013743	chr18	-	9621490	9626225	ENSGALT00000022334	K27	72_inf
ENSGALG00000001166	chr19	+	2551729	2666653	ENSGALT00000001766	K27	72_inf
ENSGALG00000001291	chr19	-	2739740	2782587	ENSGALT00000001972	K27	72_inf
ENSGALG00000001617	chr19	+	3322334	3368491	ENSGALT00000002468	K27	72_inf
ENSGALG00000023955	chr19	+	3483992	3536652	ENSGALT00000040342	K27	72_inf
ENSGALG00000001793	chr19	-	3715537	3746523	ENSGALT00000035081,ENSGALT00000002764	K27	72_inf
ENSGALG00000023939	chr19	-	3839590	3841896	ENSGALT00000040303	K27	72_inf
ENSGALG00000002186	chr19	-	4433268	4442603	ENSGALT00000003422,ENSGALT00000040142	K27	72_inf
ASL	chr19	-	4911996	4919749	NM_205501	K27	72_inf
ENSGALG00000002558	chr19	-	4911996	4919749	ENSGALT00000039936	K27	72_inf
ENSGALG00000023806	chr19	-	5250456	5267994	ENSGALT00000004394	K27	72_inf
ENSGALG00000023787	chr19	+	5344145	5349733	ENSGALT00000039837	K27	72_inf
ENSGALG00000004660	chr19	+	6628674	6642201	ENSGALT00000007425	K27	72_inf
ENSGALG00000005445	chr19	+	8507521	8512765	ENSGALT00000008741	K27	72_inf
CRHR2	chr2	+	4118254	4213197	NM_204454	K27	72_inf
ENSGALG00000005657	chr2	+	4118254	4213738	ENSGALT00000009078	K27	72_inf
ENSGALG00000006498	chr2	-	8768718	8846058	ENSGALT00000010500	K27	72_inf
ENSGALG00000007065	chr2	-	12756815	12760762	ENSGALT00000011442	K27	72_inf
ENSGALG00000008591	chr2	-	19054353	19261236	ENSGALT00000038336	K27	72_inf
ADAM22	chr2	+	20808362	20916889	NM_001145228	K27	72_inf
ENSGALG00000008976	chr2	+	20850019	20916318	ENSGALT00000014603,ENSGALT00000014604	K27	72_inf
ENSGALG00000009482	chr2	-	22879390	22897487	ENSGALT00000015435,ENSGALT00000038130	K27	72_inf
ENSGALG00000009686	chr2	+	23676899	23806325	ENSGALT00000015764	K27	72_inf
ENSGALG00000010259	chr2	-	24676185	24736516	ENSGALT00000016692,ENSGALT00000017322	K27	72_inf
ENSGALG00000010708	chr2	-	24923950	24983191	ENSGALT00000017422	K27	72_inf
ENSGALG00000010722	chr2	+	26606948	26617357	ENSGALT00000017449	K27	72_inf
LOC395159	chr2	+	26606952	26617354	NM_204498	K27	72_inf
ENSGALG00000011202	chr2	-	33905161	33931508	ENSGALT00000018265	K27	72_inf
ENSGALG00000011322	chr2	-	38402082	38429197	ENSGALT00000018474	K27	72_inf
ENSGALG00000011567	chr2	+	41561166	41594264	ENSGALT00000037647,ENSGALT00000018866	K27	72_inf
ENSGALG00000011808	chr2	-	42795853	42797002	ENSGALT00000019271	K27	72_inf
CCR9	chr2	-	42795855	42797002	NM_001045840	K27	72_inf
ENSGALG00000011973	chr2	-	44532397	44566113	ENSGALT00000019532	K27	72_inf
ENSGALG00000019607	chr2	+	46332358	46340249	ENSGALT00000031119,ENSGALT00000031120	K27	72_inf
ENSGALG00000025393	chr2	+	55483942	55484035	ENSGALT00000042306	K27	72_inf
ENSGALG00000012447	chr2	-	56177122	56316466	ENSGALT00000020347	K27	72_inf
ENSGALG00000012680	chr2	-	60582739	60743657	ENSGALT00000020689	K27	72_inf
ENSGALG00000012705	chr2	+	62658091	62689289	ENSGALT00000020743	K27	72_inf
GMPR	chr2	+	62658092	62689289	NM_001030998	K27	72_inf
ENSGALG00000019573	chr2	+	63165756	63168859	ENSGALT00000031055	K27	72_inf
PHACTR1	chr2	-	63373558	63446915	NM_204446	K27	72_inf
ENSGALG00000012732	chr2	-	63373559	63446188	ENSGALT00000037264,ENSGALT00000020780	K27	72_inf
ENSGALG00000012770	chr2	+	64372756	64397864	ENSGALT00000020836	K27	72_inf
ENSGALG00000012801	chr2	-	66078682	66102439	ENSGALT00000020885	K27	72_inf
ENSGALG00000022965	chr2	-	67485135	67486655	ENSGALT00000037214,ENSGALT00000037215	K27	72_inf
ENSGALG00000019552	chr2	-	68889358	68897512	ENSGALT00000020982	K27	72_inf
ENSGALG00000019551	chr2	-	68937707	68942886	ENSGALT00000020997	K27	72_inf
CDH20	chr2	-	69809205	69921434	NM_204134	K27	72_inf
ENSGALG00000012906	chr2	-	69809206	69921434	ENSGALT00000021043	K27	72_inf
ENSGALG00000013100	chr2	-	83128774	83234014	ENSGALT00000021387,ENSGALT00000037075,ENSGALT00000021388	K27	72_inf
GRB10	chr2	-	83128774	83233991	NM_001039282	K27	72_inf
ENSGALG00000019527	chr2	+	87994868	88015659	ENSGALT00000021531	K27	72_inf
ENSGALG00000013268	chr2	-	91075475	91218714	ENSGALT00000021671,ENSGALT00000021674,ENSGALT00000021845	K27	72_inf
ENSGALG00000013890	chr2	-	98854015	98854993	ENSGALT00000022520,ENSGALT00000030945	K27	72_inf
MC5R	chr2	-	98854015	98854993	NM_001031015	K27	72_inf
ENSGALG00000014793	chr2	+	103738770	103901746	ENSGALT00000023885	K27	72_inf
MYOM1	chr2	+	104021927	104095796	NM_204959	K27	72_inf
ENSGALG00000014935	chr2	+	105504274	105561003	ENSGALT00000024089	K27	72_inf
ENSGALG00000022851	chr2	-	106929805	106991322	ENSGALT00000036817	K27	72_inf
ENSGALG00000015122	chr2	+	107323573	107342024	ENSGALT00000036811,ENSGALT00000024404,ENSGALT00000036812	K27	72_inf
ENSGALG00000015142	chr2	+	109262000	109277205	ENSGALT00000024433	K27	72_inf
ENSGALG00000015219	chr2	-	110834964	110870212	ENSGALT00000024563	K27	72_inf
ENSGALG00000015254	chr2	-	113060884	113109125	ENSGALT00000024613	K27	72_inf
ENSGALG00000015504	chr2	-	117978926	117994956	ENSGALT00000024999	K27	72_inf
MYBL1	chr2	-	119492640	119512112	NM_205232	K27	72_inf
ENSGALG00000015522	chr2	-	119508884	119512112	ENSGALT00000036708,ENSGALT00000036709,ENSGALT00000025027,ENSGALT00000030890	K27	72_inf
ENSGALG00000015526	chr2	+	119619232	119629721	ENSGALT00000025032	K27	72_inf
XKR9	chr2	+	121410393	121418139	NM_001034824	K27	72_inf
ENSGALG00000022801	chr2	+	121410425	121418139	ENSGALT00000036681	K27	72_inf
ENSGALG00000015736	chr2	+	125412861	125446415	ENSGALT00000025377	K27	72_inf
ENSGALG00000015755	chr2	-	125813938	125872964	ENSGALT00000025409	K27	72_inf
ENSGALG00000015758	chr2	-	125920142	125994998	ENSGALT00000030862	K27	72_inf
ATP6V0D2	chr2	+	127758258	127776041	NM_001008455	K27	72_inf
ENSGALG00000015868	chr2	+	127758258	127776044	ENSGALT00000025580	K27	72_inf
ENSGALG00000019451	chr2	-	129456768	129463766	ENSGALT00000030843	K27	72_inf
ENSGALG00000017690	chr2	+	132599717	132600989	ENSGALT00000028394	K27	72_inf
ENSGALG00000016381	chr2	+	143576040	143585703	ENSGALT00000026421	K27	72_inf
ENSGALG00000016150	chr2	-	154048789	154050142	ENSGALT00000026023	K27	72_inf
ENSGALG00000001046	chr20	+	365640	430342	ENSGALT00000001567	K27	72_inf
ENSGALG00000001062	chr20	+	459578	473786	ENSGALT00000001589	K27	72_inf
ENSGALG00000001536	chr20	-	945573	964948	ENSGALT00000002335	K27	72_inf
ENSGALG00000021455	chr20	-	1554565	1581604	ENSGALT00000034646	K27	72_inf
ENSGALG00000003537	chr20	-	3629310	3638107	ENSGALT00000005593	K27	72_inf
ENSGALG00000004146	chr20	+	5270861	5285860	ENSGALT00000006595	K27	72_inf
ENSGALG00000004593	chr20	-	5874399	5931861	ENSGALT00000007309	K27	72_inf
ENSGALG00000004873	chr20	+	6756749	6802170	ENSGALT00000007780	K27	72_inf
ENSGALG00000006460	chr20	+	10031996	10042171	ENSGALT00000010432	K27	72_inf
DNMT3B	chr20	+	10203705	10212614	NM_001024828	K27	72_inf
ENSGALG00000006634	chr20	+	10205130	10211563	ENSGALT00000039268,ENSGALT00000010718	K27	72_inf
ENSGALG00000007796	chr20	+	12372691	12406845	ENSGALT00000033501,ENSGALT00000012644	K27	72_inf
ENSGALG00000001141	chr21	+	1408367	1410003	ENSGALT00000001715	K27	72_inf
HES5	chr21	+	1408371	1409775	NM_001012695	K27	72_inf
ENSGALG00000001207	chr21	-	1448162	1481136	ENSGALT00000001830	K27	72_inf
ENSGALG00000001958	chr21	-	2634341	2643465	ENSGALT00000035123	K27	72_inf
ENSGALG00000002390	chr21	+	3213093	3220070	ENSGALT00000003763	K27	72_inf
ENSGALG00000002466	chr21	-	3221779	3229692	ENSGALT00000003893	K27	72_inf
ENSGALG00000003636	chr21	+	4231328	4233584	ENSGALT00000005760,ENSGALT00000039828	K27	72_inf
ENSGALG00000010242	chr21	+	4920991	4937358	ENSGALT00000016646	K27	72_inf
ENSGALG00000023667	chr21	-	5455870	5458465	ENSGALT00000039475	K27	72_inf
ENSGALG00000021561	chr21	+	6589096	6591668	ENSGALT00000034893	K27	72_inf
ENSGALG00000000119	chr22	+	267903	271230	ENSGALT00000000168	K27	72_inf
EBF2	chr22	+	612346	736592	NM_001164536	K27	72_inf
ENSGALG00000000242	chr22	+	616668	713287	ENSGALT00000041038,ENSGALT00000000321	K27	72_inf
ENSGALG00000003470	chr22	-	2560708	2581895	ENSGALT00000005496	K27	72_inf
ENSGALG00000003709	chr22	-	2758565	2767729	ENSGALT00000005886	K27	72_inf
THRAP3	chr23	-	4372000	4736196	NM_001030899	K27	72_inf
ENSGALG00000003693	chr23	+	5607850	5719752	ENSGALT00000005857	K27	72_inf
ENSGALG00000003829	chr23	-	5773523	5776300	ENSGALT00000006069	K27	72_inf
ENSGALG00000004141	chr23	-	5902056	5904574	ENSGALT00000006584	K27	72_inf
LBFABP	chr23	-	5902056	5904572	NM_204634	K27	72_inf
ENSGALG00000004249	chr23	+	5984421	6000705	ENSGALT00000006759	K27	72_inf
ENSGALG00000024265	chr24	+	2735680	2747256	ENSGALT00000040968	K27	72_inf
ENSGALG00000006567	chr24	-	3177568	3195896	ENSGALT00000010602	K27	72_inf
ENSGALG00000019789	chr25	+	1600903	1604745	ENSGALT00000031429	K27	72_inf
ENSGALG00000014653	chr25	+	1606203	1611992	ENSGALT00000023614	K27	72_inf
ENSGALG00000000844	chr26	-	120999	134800	ENSGALT00000001237	K27	72_inf
ENSGALG00000000826	chr26	+	165454	175908	ENSGALT00000001206	K27	72_inf
KCNA10	chr26	-	1234686	1236536	NM_204462	K27	72_inf
ENSGALG00000000441	chr26	-	1234906	1236457	ENSGALT00000000598	K27	72_inf
ENSGALG00000001609	chr26	+	3399254	3405075	ENSGALT00000002451	K27	72_inf
TSHB	chr26	+	3809805	3812700	NM_205063	K27	72_inf
ENSGALG00000002550	chr26	+	3810679	3812629	ENSGALT00000035074,ENSGALT00000040005,ENSGALT00000004024	K27	72_inf
ENSGALG00000001574	chr27	+	3877529	3912634	ENSGALT00000002392	K27	72_inf
ENSGALG00000003888	chr27	-	4123344	4124397	ENSGALT00000006185	K27	72_inf
ENSGALG00000000619	chr28	-	840598	842212	ENSGALT00000000877	K27	72_inf
ENSGALG00000000722	chr28	+	890807	897112	ENSGALT00000041274,ENSGALT00000001022	K27	72_inf
ENSGALG00000001592	chr28	-	1301643	1312688	ENSGALT00000002417	K27	72_inf
ENSGALG00000003283	chr28	+	2889956	2905292	ENSGALT00000005192	K27	72_inf
ENSGALG00000003579	chr28	-	3668102	3698758	ENSGALT00000005665	K27	72_inf
ENSGALG00000021601	chr28	+	3903136	3931288	ENSGALT00000006230	K27	72_inf
ENSGALG00000008445	chr3	+	3979131	4027743	ENSGALT00000013756	K27	72_inf
XDH	chr3	+	4394691	4435262	NM_205127	K27	72_inf
ENSGALG00000008701	chr3	+	4401059	4435263	ENSGALT00000014160,ENSGALT00000039817,ENSGALT00000039819	K27	72_inf
ENSGALG00000009092	chr3	-	7540625	7569620	ENSGALT00000014803	K27	72_inf
ENSGALG00000009069	chr3	+	7648585	7669570	ENSGALT00000014761	K27	72_inf
ENSGALG00000020084	chr3	+	7772388	7802125	ENSGALT00000014759	K27	72_inf
ENSGALG00000009055	chr3	-	7931008	7987393	ENSGALT00000014741	K27	72_inf
ENSGALG00000009049	chr3	-	8018530	8019801	ENSGALT00000014735	K27	72_inf
ENSGALG00000009034	chr3	+	8382196	8410786	ENSGALT00000014703,ENSGALT00000014702	K27	72_inf
ENSGALG00000008766	chr3	-	10866798	11045270	ENSGALT00000014259	K27	72_inf
BFSP1	chr3	+	11408314	11426961	NM_205151	K27	72_inf
ENSGALG00000008845	chr3	+	15560505	15588694	ENSGALT00000014374	K27	72_inf
ENSGALG00000008662	chr3	+	16625996	16674895	ENSGALT00000014107	K27	72_inf
ENSGALG00000008550	chr3	-	17022234	17070586	ENSGALT00000013928	K27	72_inf
ENSGALG00000009382	chr3	+	18823497	18837853	ENSGALT00000015285,ENSGALT00000015288	K27	72_inf
BPNT1	chr3	+	19914310	19944517	NM_001012874	K27	72_inf
ENSGALG00000009607	chr3	+	19989090	20007359	ENSGALT00000015656,ENSGALT00000015659	K27	72_inf
ENSGALG00000020067	chr3	-	22891145	22910322	ENSGALT00000031934	K27	72_inf
ENSGALG00000010024	chr3	-	28355599	28379860	ENSGALT00000016280	K27	72_inf
ENSGALG00000010043	chr3	+	28803655	28850291	ENSGALT00000016321	K27	72_inf
ENSGALG00000018110	chr3	-	28916586	28916672	ENSGALT00000028817	K27	72_inf
ENSGALG00000010591	chr3	-	33456786	33464198	ENSGALT00000017233	K27	72_inf
ENSGALG00000020033	chr3	+	35966665	35980569	ENSGALT00000031874	K27	72_inf
ENSGALG00000010760	chr3	-	37017772	37076395	ENSGALT00000017499	K27	72_inf
ENSGALG00000010771	chr3	-	37168071	37173595	ENSGALT00000017518	K27	72_inf
ENSGALG00000020014	chr3	-	41417953	41459156	ENSGALT00000031847	K27	72_inf
ENSGALG00000011136	chr3	+	42362332	42390482	ENSGALT00000018152	K27	72_inf
ENSGALG00000011163	chr3	+	42569614	42587203	ENSGALT00000018198	K27	72_inf
ENSGALG00000011345	chr3	-	44282146	44287012	ENSGALT00000018514	K27	72_inf
ENSGALG00000004293	chr3	+	47263283	47284746	ENSGALT00000006829	K27	72_inf
ENSGALG00000012395	chr3	+	50485994	50537353	ENSGALT00000020242,ENSGALT00000037587	K27	72_inf
ENSGALG00000012971	chr3	+	50810421	50850892	ENSGALT00000021165	K27	72_inf
ENSGALG00000023063	chr3	+	51372513	51379458	ENSGALT00000037564	K27	72_inf
ENSGALG00000013625	chr3	-	51977154	52090859	ENSGALT00000022168	K27	72_inf
ENSGALG00000023058	chr3	-	52175501	52177006	ENSGALT00000037555	K27	72_inf
ENSGALG00000013645	chr3	+	52407427	52492548	ENSGALT00000022192,ENSGALT00000037550,ENSGALT00000037551	K27	72_inf
ENSGALG00000013813	chr3	+	54966316	54982929	ENSGALT00000022419	K27	72_inf
ENSGALG00000013865	chr3	+	56739451	56746471	ENSGALT00000031776	K27	72_inf
ENSGALG00000013892	chr3	+	56930191	56985664	ENSGALT00000022522	K27	72_inf
MAP7	chr3	+	56993299	57101731	NM_001031072	K27	72_inf
ENSGALG00000013900	chr3	+	57049791	57100385	ENSGALT00000022536,ENSGALT00000022537	K27	72_inf
MOXD1	chr3	+	58885839	58943916	NM_204624	K27	72_inf
ENSGALG00000002911	chr3	+	58886684	58943695	ENSGALT00000004596	K27	72_inf
ENSGALG00000023020	chr3	+	59563795	59612728	ENSGALT00000037430	K27	72_inf
ENSGALG00000014004	chr3	+	59614865	59684364	ENSGALT00000022686	K27	72_inf
ENSGALG00000023002	chr3	+	62168281	62170215	ENSGALT00000037392	K27	72_inf
TPD52L1	chr3	-	62542674	62584800	NM_204215	K27	72_inf
ENSGALG00000014843	chr3	-	62542691	62584800	ENSGALT00000023960,ENSGALT00000031742	K27	72_inf
ENSGALG00000014913	chr3	+	66116674	66178174	ENSGALT00000024051,ENSGALT00000037359	K27	72_inf
ROS1	chr3	+	66116674	66189021	NM_205257	K27	72_inf
ENSGALG00000015272	chr3	-	69599045	69608430	ENSGALT00000024649	K27	72_inf
ENSGALG00000015289	chr3	-	69790224	69848053	ENSGALT00000024677	K27	72_inf
ENSGALG00000018119	chr3	-	83512648	83512720	ENSGALT00000028826	K27	72_inf
ENSGALG00000015928	chr3	-	84286093	84299427	ENSGALT00000037063,ENSGALT00000025673	K27	72_inf
ENSGALG00000018320	chr3	+	85126852	85126924	ENSGALT00000029027	K27	72_inf
ENSGALG00000016276	chr3	+	88870552	89180657	ENSGALT00000026242	K27	72_inf
GCM1	chr3	+	91112647	91124914	NM_206980	K27	72_inf
ENSGALG00000016316	chr3	+	91117602	91124904	ENSGALT00000026323	K27	72_inf
ENSGALG00000016401	chr3	+	97925302	97949668	ENSGALT00000026451	K27	72_inf
ENSGALG00000016419	chr3	+	98991488	99052975	ENSGALT00000026486	K27	72_inf
ENSGALG00000016455	chr3	+	100220601	100274960	ENSGALT00000026546	K27	72_inf
ENSGALG00000022863	chr3	+	104784534	104792400	ENSGALT00000036856	K27	72_inf
ENSGALG00000016498	chr3	+	107006331	107032051	ENSGALT00000026615	K27	72_inf
ENSGALG00000016673	chr3	+	110294298	110300754	ENSGALT00000026905	K27	72_inf
ENSGALG00000016707	chr3	-	112440948	112467026	ENSGALT00000031528	K27	72_inf
ENSGALG00000022806	chr3	-	112467034	112506438	ENSGALT00000036691	K27	72_inf
ENSGALG00000016712	chr3	+	112644646	112647067	ENSGALT00000026969	K27	72_inf
ENSGALG00000016718	chr3	-	112703104	112720654	ENSGALT00000026980	K27	72_inf
ENSGALG00000004681	chr4	+	233101	234608	ENSGALT00000007459	K27	72_inf
ENSGALG00000004638	chr4	+	269454	285390	ENSGALT00000040705,ENSGALT00000007390	K27	72_inf
ENSGALG00000006080	chr4	-	3771521	3807012	ENSGALT00000009812	K27	72_inf
ENSGALG00000007028	chr4	-	8805688	8909138	ENSGALT00000011371	K27	72_inf
ENSGALG00000007157	chr4	-	9561523	9562684	ENSGALT00000011594	K27	72_inf
ENSGALG00000007972	chr4	+	13176784	13238542	ENSGALT00000012944	K27	72_inf
ENSGALG00000008326	chr4	+	14289888	14298718	ENSGALT00000013553	K27	72_inf
ATP1B4	chr4	-	16570194	16577357	NM_001044651	K27	72_inf
ENSGALG00000008856	chr4	+	16783780	16804881	ENSGALT00000014387	K27	72_inf
ENSGALG00000009207	chr4	+	20911706	20948893	ENSGALT00000014990	K27	72_inf
ENSGALG00000009266	chr4	-	21404686	21411103	ENSGALT00000015077	K27	72_inf
FGG	chr4	-	21416206	21421311	NM_204989	K27	72_inf
ENSGALG00000009268	chr4	-	21416211	21421384	ENSGALT00000032295,ENSGALT00000015079	K27	72_inf
ENSGALG00000009429	chr4	+	22970085	23000838	ENSGALT00000015353	K27	72_inf
ENSGALG00000023453	chr4	-	23079009	23120788	ENSGALT00000038803	K27	72_inf
ENSGALG00000010035	chr4	-	33251583	33280957	ENSGALT00000038549,ENSGALT00000016302	K27	72_inf
ENSGALG00000010107	chr4	+	35068893	35097248	ENSGALT00000016436	K27	72_inf
ENSGALG00000010316	chr4	-	35903187	36012627	ENSGALT00000038383,ENSGALT00000016797	K27	72_inf
ENSGALG00000010755	chr4	-	44762264	44768376	ENSGALT00000017493	K27	72_inf
ENSGALG00000010929	chr4	+	47135313	47139822	ENSGALT00000038123,ENSGALT00000017778	K27	72_inf
ENSGALG00000011078	chr4	-	47258993	47345128	ENSGALT00000018050,ENSGALT00000018046	K27	72_inf
ENSGALG00000011487	chr4	-	51228979	51257158	ENSGALT00000018724	K27	72_inf
ENSGALG00000011524	chr4	-	51445891	51460702	ENSGALT00000018790	K27	72_inf
ENSGALG00000011812	chr4	-	53312775	53314417	ENSGALT00000019284	K27	72_inf
ENSGALG00000012010	chr4	-	56617480	56680293	ENSGALT00000037714,ENSGALT00000019599	K27	72_inf
ENSGALG00000012018	chr4	-	57812082	57837114	ENSGALT00000019611	K27	72_inf
UGT8	chr4	-	57812082	57837114	NM_204204	K27	72_inf
ENSGALG00000012155	chr4	-	59593963	59646098	ENSGALT00000019851	K27	72_inf
EGF	chr4	-	59593970	59646098	NM_001001292	K27	72_inf
ENSGALG00000012250	chr4	-	61581326	61589162	ENSGALT00000020008,ENSGALT00000020006	K27	72_inf
ENSGALG00000012262	chr4	+	61595233	61604597	ENSGALT00000020026	K27	72_inf
MTTP	chr4	+	61628641	61673771	NM_001109784	K27	72_inf
ENSGALG00000012308	chr4	-	62681553	62719926	ENSGALT00000020115	K27	72_inf
ENSGALG00000014103	chr4	+	68181073	68322773	ENSGALT00000022828	K27	72_inf
CNGA1	chr4	+	68468397	68475888	NM_205220	K27	72_inf
ENSGALG00000014136	chr4	+	68471347	68475431	ENSGALT00000022870	K27	72_inf
ENSGALG00000014221	chr4	+	69500889	69544823	ENSGALT00000022997	K27	72_inf
ENSGALG00000014262	chr4	+	70632012	70716283	ENSGALT00000023068,ENSGALT00000023069,ENSGALT00000037427	K27	72_inf
ENSGALG00000020140	chr4	-	71956022	71958065	ENSGALT00000032079	K27	72_inf
ENSGALG00000020139	chr4	-	72291857	72304474	ENSGALT00000032078	K27	72_inf
ENSGALG00000014365	chr4	-	75652514	75755194	ENSGALT00000023206	K27	72_inf
ENSGALG00000014496	chr4	+	79452954	79469576	ENSGALT00000037301,ENSGALT00000023402	K27	72_inf
ENSGALG00000015687	chr4	+	85725039	85796451	ENSGALT00000025300	K27	72_inf
ENSGALG00000015698	chr4	-	86151112	86158831	ENSGALT00000025318,ENSGALT00000032033	K27	72_inf
ENSGALG00000024478	chr4	-	89119092	89123344	ENSGALT00000041391	K27	72_inf
ENSGALG00000015974	chr4	+	91676209	91914795	ENSGALT00000037118	K27	72_inf
ENSGALG00000016095	chr4	-	93405573	93413096	ENSGALT00000025935	K27	72_inf
ENSGALG00000004744	chr5	+	775111	779564	ENSGALT00000007565	K27	72_inf
ENSGALG00000024008	chr5	+	780161	780527	ENSGALT00000040491	K27	72_inf
ENSGALG00000003908	chr5	+	2237300	2262965	ENSGALT00000006211	K27	72_inf
ENSGALG00000005632	chr5	+	9811547	9843223	ENSGALT00000009037	K27	72_inf
ENSGALG00000005643	chr5	+	9846574	9858287	ENSGALT00000009050	K27	72_inf
ENSGALG00000005840	chr5	+	10403564	10445433	ENSGALT00000039725,ENSGALT00000009381,ENSGALT00000039728	K27	72_inf
ENSGALG00000006059	chr5	+	11600456	11655014	ENSGALT00000009769	K27	72_inf
ENSGALG00000006090	chr5	-	12633458	12691864	ENSGALT00000009825	K27	72_inf
ENSGALG00000021817	chr5	-	15851139	15852722	ENSGALT00000035359	K27	72_inf
ENSGALG00000020485	chr5	-	17948917	17959253	ENSGALT00000032681	K27	72_inf
ENSGALG00000007553	chr5	+	18434486	18605456	ENSGALT00000012214	K27	72_inf
ENSGALG00000007566	chr5	+	18817232	18839022	ENSGALT00000012236	K27	72_inf
ENSGALG00000007895	chr5	+	20934242	21048237	ENSGALT00000012820,ENSGALT00000038588	K27	72_inf
ENSGALG00000023375	chr5	-	23870509	23871116	ENSGALT00000038547	K27	72_inf
ENSGALG00000021815	chr5	+	24132474	24175169	ENSGALT00000035357	K27	72_inf
ENSGALG00000008292	chr5	+	25494952	25535735	ENSGALT00000013501	K27	72_inf
ENSGALG00000021814	chr5	+	26279287	26281581	ENSGALT00000035356	K27	72_inf
ENSGALG00000024469	chr5	-	26392188	26397808	ENSGALT00000041382	K27	72_inf
ENSGALG00000008598	chr5	-	26779733	26784848	ENSGALT00000014000	K27	72_inf
ENSGALG00000008615	chr5	-	26868588	26905138	ENSGALT00000014037	K27	72_inf
ENSGALG00000008940	chr5	-	27367288	27457755	ENSGALT00000014533	K27	72_inf
ENSGALG00000020459	chr5	-	27498780	27502445	ENSGALT00000014575	K27	72_inf
ENSGALG00000008964	chr5	-	27725165	27744798	ENSGALT00000014578	K27	72_inf
CAPN3	chr5	+	27818850	27842861	NM_001004405	K27	72_inf
ENSGALG00000009176	chr5	-	28056313	28112300	ENSGALT00000014950	K27	72_inf
ENSGALG00000009400	chr5	+	29914504	29994536	ENSGALT00000015312	K27	72_inf
ENSGALG00000021813	chr5	-	30685404	30810308	ENSGALT00000035355	K27	72_inf
ENSGALG00000009845	chr5	+	34633412	34635060	ENSGALT00000016006	K27	72_inf
GJD2	chr5	+	34633412	34635060	NM_204582	K27	72_inf
ENSGALG00000009995	chr5	+	37188307	37396065	ENSGALT00000016239	K27	72_inf
ENSGALG00000010518	chr5	+	41990459	42890561	ENSGALT00000017127	K27	72_inf
ENSGALG00000010598	chr5	-	45418832	45450652	ENSGALT00000017248	K27	72_inf
ENSGALG00000010707	chr5	-	46683964	46685038	ENSGALT00000017420	K27	72_inf
ENSGALG00000010881	chr5	-	47824026	47847551	ENSGALT00000017687	K27	72_inf
ENSGALG00000023065	chr5	+	48368618	48369328	ENSGALT00000037568	K27	72_inf
ENSGALG00000011093	chr5	+	48932116	48951433	ENSGALT00000018072	K27	72_inf
ENSGALG00000011565	chr5	+	53106508	53140412	ENSGALT00000018863	K27	72_inf
ENSGALG00000023014	chr5	-	55385271	55400125	ENSGALT00000037418	K27	72_inf
ENSGALG00000018147	chr5	-	58752957	58753029	ENSGALT00000028854	K27	72_inf
BMPR1A	chr6	+	3546262	3585603	NM_205357	K27	72_inf
ENSGALG00000002003	chr6	+	3546283	3585814	ENSGALT00000003119	K27	72_inf
ENSGALG00000002395	chr6	+	5392978	5409991	ENSGALT00000003772,ENSGALT00000041164	K27	72_inf
ENSGALG00000002769	chr6	+	7734979	7743564	ENSGALT00000004372	K27	72_inf
ENSGALG00000002961	chr6	+	9190517	9193179	ENSGALT00000004683	K27	72_inf
ENSGALG00000003751	chr6	+	10895427	10911658	ENSGALT00000005958	K27	72_inf
ENSGALG00000003765	chr6	-	10922712	10941011	ENSGALT00000005974	K27	72_inf
ENSGALG00000003925	chr6	+	11588939	11631705	ENSGALT00000006252	K27	72_inf
ENSGALG00000004355	chr6	-	12345365	12407179	ENSGALT00000006946	K27	72_inf
ENSGALG00000005017	chr6	+	16000876	16023543	ENSGALT00000008034,ENSGALT00000008020	K27	72_inf
ENSGALG00000005519	chr6	-	17673267	17734059	ENSGALT00000008855	K27	72_inf
ENSGALG00000005599	chr6	+	17865037	17872447	ENSGALT00000008982	K27	72_inf
ENSGALG00000005792	chr6	+	18627460	18640727	ENSGALT00000009304,ENSGALT00000040097	K27	72_inf
ENSGALG00000005867	chr6	-	18746107	18808464	ENSGALT00000009430	K27	72_inf
ENSGALG00000020840	chr6	+	18914140	18918102	ENSGALT00000033414	K27	72_inf
ENSGALG00000005923	chr6	+	18935940	18937074	ENSGALT00000009526	K27	72_inf
PPYR1	chr6	+	18935940	18937074	NM_001031555	K27	72_inf
ENSGALG00000008542	chr6	+	27211681	27268533	ENSGALT00000013918,ENSGALT00000033133	K27	72_inf
ADD3	chr6	+	27211688	27268533	NM_204103	K27	72_inf
ENSGALG00000023527	chr6	+	27577289	27584889	ENSGALT00000039061	K27	72_inf
ENSGALG00000008956	chr6	-	29143718	29161019	ENSGALT00000014566	K27	72_inf
ENSGALG00000009289	chr6	+	30619892	30637501	ENSGALT00000015112	K27	72_inf
ENSGALG00000009516	chr6	+	32690391	32740459	ENSGALT00000015496	K27	72_inf
ENSGALG00000023421	chr6	+	32952522	32959959	ENSGALT00000038694	K27	72_inf
HMX3	chr6	+	33072774	33073883	NM_001007985	K27	72_inf
ENSGALG00000023415	chr6	+	33073554	33073656	ENSGALT00000038676,ENSGALT00000011810	K27	72_inf
ENSGALG00000025210	chr6	+	33073609	33073694	ENSGALT00000042123	K27	72_inf
ENSGALG00000002789	chr7	+	2348775	2539243	ENSGALT00000040103,ENSGALT00000004407	K27	72_inf
ENSGALG00000002799	chr7	+	2549683	2571548	ENSGALT00000040101	K27	72_inf
ENSGALG00000002907	chr7	-	2759557	2775822	ENSGALT00000040036,ENSGALT00000004587,ENSGALT00000040054	K27	72_inf
ENSGALG00000025253	chr7	-	5419754	5419852	ENSGALT00000042166	K27	72_inf
ENSGALG00000007944	chr7	-	10804920	10911583	ENSGALT00000012904	K27	72_inf
ENSGALG00000008428	chr7	+	12643463	12676391	ENSGALT00000013729	K27	72_inf
BMPR2	chr7	+	12933357	12979052	NM_001001465	K27	72_inf
ENSGALG00000008459	chr7	+	12933357	12979052	ENSGALT00000039076,ENSGALT00000013786	K27	72_inf
ENSGALG00000008674	chr7	+	14631402	14669928	ENSGALT00000014120	K27	72_inf
ENSGALG00000008896	chr7	-	15198110	15238383	ENSGALT00000014469,ENSGALT00000014468	K27	72_inf
ENSGALG00000008910	chr7	+	15388725	15410017	ENSGALT00000014491	K27	72_inf
ENSGALG00000009301	chr7	+	17983638	17990100	ENSGALT00000022743	K27	72_inf
ENSGALG00000011141	chr7	+	23382081	23410177	ENSGALT00000018170	K27	72_inf
ENSGALG00000011172	chr7	-	23515950	23575025	ENSGALT00000018214	K27	72_inf
ENSGALG00000023203	chr7	+	27028141	27029156	ENSGALT00000038031	K27	72_inf
ENSGALG00000023202	chr7	-	27029367	27030309	ENSGALT00000038030	K27	72_inf
ENSGALG00000011806	chr7	-	29512750	29525667	ENSGALT00000019269	K27	72_inf
ENSGALG00000012106	chr7	+	29951925	29963279	ENSGALT00000019774	K27	72_inf
ENSGALG00000012418	chr7	+	34266201	34317402	ENSGALT00000020299	K27	72_inf
ENSGALG00000012543	chr7	+	37699246	37741340	ENSGALT00000020486	K27	72_inf
ENSGALG00000001915	chr8	-	991738	1114288	ENSGALT00000002946	K27	72_inf
VAV3	chr8	-	991738	1114280	NM_206863	K27	72_inf
ENSGALG00000002223	chr8	-	2288711	2299119	ENSGALT00000003480,ENSGALT00000034098	K27	72_inf
LHX9	chr8	-	2288711	2299119	NM_205426	K27	72_inf
ENSGALG00000020976	chr8	-	6579826	6590567	ENSGALT00000033698	K27	72_inf
ENSGALG00000020926	chr8	-	7948202	7948589	ENSGALT00000033587	K27	72_inf
ENSGALG00000005235	chr8	+	12445942	12449239	ENSGALT00000008410	K27	72_inf
ENSGALG00000005252	chr8	+	12516756	12517755	ENSGALT00000008436	K27	72_inf
ENSGALG00000005752	chr8	+	14354114	14431824	ENSGALT00000009238	K27	72_inf
ENSGALG00000005850	chr8	-	14564697	14593336	ENSGALT00000009401	K27	72_inf
ENSGALG00000006031	chr8	-	14993687	15012465	ENSGALT00000009708	K27	72_inf
ENSGALG00000006322	chr8	-	16664287	16678068	ENSGALT00000010222	K27	72_inf
ENSGALG00000008834	chr8	+	17330809	17337184	ENSGALT00000014354	K27	72_inf
ENSGALG00000020716	chr8	+	21450238	21454328	ENSGALT00000033166	K27	72_inf
ENSGALG00000010613	chr8	+	25056686	25090091	ENSGALT00000017269	K27	72_inf
ENSGALG00000021870	chr8	+	25299632	25304173	ENSGALT00000035413	K27	72_inf
ENSGALG00000010717	chr8	+	25620031	25625109	ENSGALT00000017441	K27	72_inf
ENSGALG00000011369	chr8	+	30510075	30521624	ENSGALT00000018546	K27	72_inf
LHX8	chr8	+	30510075	30521624	NM_001040466	K27	72_inf
ENSGALG00000001208	chr9	+	1602693	1644453	ENSGALT00000001834	K27	72_inf
ENSGALG00000024413	chr9	-	1861560	1862184	ENSGALT00000041320	K27	72_inf
SOX14	chr9	-	5233804	5234353	NM_204761	K27	72_inf
ENSGALG00000005546	chr9	+	6367806	6368736	ENSGALT00000008895	K27	72_inf
ENSGALG00000005543	chr9	+	6414332	6415178	ENSGALT00000008892	K27	72_inf
ENSGALG00000005206	chr9	+	9145258	9170410	ENSGALT00000008360	K27	72_inf
ENSGALG00000005118	chr9	-	9464884	9465757	ENSGALT00000008220,ENSGALT00000040805	K27	72_inf
ENSGALG00000004957	chr9	+	10349837	10373694	ENSGALT00000007949	K27	72_inf
ENSGALG00000003115	chr9	+	10499667	10504137	ENSGALT00000040664,ENSGALT00000004921	K27	72_inf
ENSGALG00000002874	chr9	+	11284248	11287830	ENSGALT00000004533	K27	72_inf
ENSGALG00000002800	chr9	+	11350727	11368121	ENSGALT00000004430	K27	72_inf
ENSGALG00000006807	chr9	-	12672142	12675492	ENSGALT00000011010	K27	72_inf
ENSGALG00000007263	chr9	-	15013386	15019519	ENSGALT00000011756	K27	72_inf
ENSGALG00000008608	chr9	+	17243306	17250385	ENSGALT00000014019,ENSGALT00000039765	K27	72_inf
ENSGALG00000008646	chr9	+	17253027	17263641	ENSGALT00000014086	K27	72_inf
ENSGALG00000020707	chr9	-	18002249	18040948	ENSGALT00000033146	K27	72_inf
ENSGALG00000017469	chr9	-	18879364	19019252	ENSGALT00000028163	K27	72_inf
ENSGALG00000023616	chr9	+	21465193	21475200	ENSGALT00000039303	K27	72_inf
ENSGALG00000009539	chr9	-	23654988	23655972	ENSGALT00000015525	K27	72_inf
ENSGALG00000010312	chr9	+	24554208	24594315	ENSGALT00000039022,ENSGALT00000016784	K27	72_inf
ENSGALG00000010396	chr9	+	25197690	25203494	ENSGALT00000016931,ENSGALT00000038948	K27	72_inf
ENSGALG00000015332	chrZ	+	51168965	51269180	ENSGALT00000024746	K27	72_inf
ENSGALG00000014490	chr1	+	80389326	80399776	ENSGALT00000023392	K27	72_inf
ENSGALG00000011735	chr2	+	42746060	42747068	ENSGALT00000019168	K27	72_inf
XCR1	chr2	+	42746060	42747067	NM_001045838	K27	72_inf
ENSGALG00000023035	chr2	+	47557973	47558411	ENSGALT00000037485	K27	72_inf
C20orf108	chr20	-	11990475	11993924	NM_001031493	K27	72_inf
ENSGALG00000007771	chr20	-	11990475	11993926	ENSGALT00000012610	K27	72_inf
ENSGALG00000008735	chr3	+	11408454	11426966	ENSGALT00000014215	K27	72_inf
ENSGALG00000002896	chr3	-	59183566	59235151	ENSGALT00000004570	K27	72_inf
ENSGALG00000016726	chr3	-	113050760	113076019	ENSGALT00000036673	K27	72_inf
ENSGALG00000009355	chr9	-	21323794	21332242	ENSGALT00000015235	K27	72_inf
ENSGALG00000012802	chr2	+	66208496	66267841	ENSGALT00000037229	K27	72_inf
F13A1	chr2	+	66208503	66267841	NM_204685	K27	72_inf
ENSGALG00000022732	chr1	+	173877161	173910687	ENSGALT00000036473	K27	72_inf
ENSGALG00000006644	chr13	-	17175432	17193530	ENSGALT00000010736	K27	72_inf
ENSGALG00000025176	chr2	+	14046709	14046786	ENSGALT00000042089	K27	72_inf
VSIG1	chr4	-	14232513	14252966	NM_001001745	K27	72_inf
ENSGALG00000008290	chr4	-	14232582	14253143	ENSGALT00000013495	K27	72_inf
ENSGALG00000014036	chr1	+	6491714	6507854	ENSGALT00000022642	K27	72_non
ENSGALG00000008060	chr1	+	15505337	15523717	ENSGALT00000013087	K27	72_non
ENSGALG00000009454	chr1	-	28774071	28807664	ENSGALT00000015386	K27	72_non
ENSGALG00000012457	chr1	+	53394934	53399325	ENSGALT00000020361	K27	72_non
SSTR3	chr1	+	53394934	53399324	NM_001024583	K27	72_non
ENSGALG00000014190	chr1	+	71256654	71269051	ENSGALT00000022946	K27	72_non
ENSGALG00000019233	chr1	-	86432242	86447064	ENSGALT00000030452	K27	72_non
ENSGALG00000019232	chr1	+	86559669	86581821	ENSGALT00000024426,ENSGALT00000024425	K27	72_non
ENSGALG00000015429	chr1	+	94498073	94519601	ENSGALT00000024887	K27	72_non
ENSGALG00000015842	chr1	-	107918556	107999937	ENSGALT00000025542	K27	72_non
ENSGALG00000016223	chr1	+	114806171	114855727	ENSGALT00000036672	K27	72_non
ENSGALG00000016537	chr1	+	124117127	124185728	ENSGALT00000026687	K27	72_non
ENSGALG00000016584	chr1	-	126433334	126473646	ENSGALT00000026770	K27	72_non
ENSGALG00000016722	chr1	-	134220999	134228365	ENSGALT00000026986	K27	72_non
ENSGALG00000016788	chr1	+	138147955	138161221	ENSGALT00000027106	K27	72_non
ENSGALG00000016797	chr1	-	139414137	139453129	ENSGALT00000027119	K27	72_non
ENSGALG00000016826	chr1	+	141645054	141664323	ENSGALT00000027166	K27	72_non
ENSGALG00000016927	chr1	-	160160987	160176769	ENSGALT00000027364	K27	72_non
ENSGALG00000019075	chr1	+	181894710	181902280	ENSGALT00000030090	K27	72_non
ENSGALG00000017168	chr1	-	184807558	184809353	ENSGALT00000027729	K27	72_non
CNTN5	chr1	-	187746371	188354191	NM_204612	K27	72_non
ENSGALG00000025145	chr1	+	188354435	188354523	ENSGALT00000042058	K27	72_non
ENSGALG00000017226	chr1	-	190204046	190250715	ENSGALT00000027840	K27	72_non
ENSGALG00000017264	chr1	+	197525244	197690677	ENSGALT00000036393	K27	72_non
PLEKHB1	chr1	+	200147919	200438471	NM_001012546	K27	72_non
ENSGALG00000017322	chr1	-	200423501	200426225	ENSGALT00000027994	K27	72_non
ENSGALG00000002945	chr10	-	4329505	4385194	ENSGALT00000004657	K27	72_non
ENSGALG00000004150	chr10	+	7738764	7785934	ENSGALT00000006599,ENSGALT00000039329	K27	72_non
ENSGALG00000004361	chr10	+	8959033	9035517	ENSGALT00000006954	K27	72_non
PRTG	chr10	+	8959033	9039736	NM_001030548	K27	72_non
ENSGALG00000023504	chr10	-	11438135	11520114	ENSGALT00000038978	K27	72_non
ENSGALG00000006725	chr10	-	14734450	14760022	ENSGALT00000010881,ENSGALT00000038569	K27	72_non
ENSGALG00000023828	chr11	-	1942762	1961992	ENSGALT00000039942	K27	72_non
CBFB	chr11	+	2331062	2368848	NM_204570	K27	72_non
ENSGALG00000003169	chr11	+	2349164	2367094	ENSGALT00000039864,ENSGALT00000039866	K27	72_non
ENSGALG00000021260	chr11	-	6518377	6551898	ENSGALT00000034267	K27	72_non
ENSGALG00000005791	chr11	+	19836338	19879378	ENSGALT00000009303	K27	72_non
ENSGALG00000000521	chr11	+	20777196	20780877	ENSGALT00000000717	K27	72_non
ENSGALG00000000893	chr11	+	21810890	21818593	ENSGALT00000001314	K27	72_non
ENSGALG00000001535	chr12	+	591566	639445	ENSGALT00000002333	K27	72_non
ENSGALG00000002114	chr12	+	1383268	1390962	ENSGALT00000003302	K27	72_non
ENSGALG00000004297	chr12	+	2870018	2930913	ENSGALT00000036278,ENSGALT00000006843	K27	72_non
ENSGALG00000021198	chr12	-	2913458	2916478	ENSGALT00000034137	K27	72_non
ENSGALG00000004695	chr12	+	3570122	3586332	ENSGALT00000007480	K27	72_non
ENSGALG00000021144	chr12	+	3688475	3695844	ENSGALT00000034034	K27	72_non
ENSGALG00000004753	chr12	+	3702300	3716500	ENSGALT00000007574,ENSGALT00000036276	K27	72_non
ENSGALG00000006449	chr12	-	11310710	11358189	ENSGALT00000010411	K27	72_non
ENSGALG00000006526	chr12	+	11607632	11619345	ENSGALT00000010550	K27	72_non
ENSGALG00000007745	chr12	+	16405343	16417582	ENSGALT00000012557	K27	72_non
ENSGALG00000024401	chr13	-	709912	728785	ENSGALT00000041291	K27	72_non
ENSGALG00000024323	chr13	+	4581445	4587737	ENSGALT00000041109	K27	72_non
ENSGALG00000006076	chr13	+	14257394	14289181	ENSGALT00000009806	K27	72_non
ENSGALG00000006226	chr13	+	14757125	14789425	ENSGALT00000010062	K27	72_non
ENSGALG00000012322	chr13	+	18159460	18193998	ENSGALT00000020138	K27	72_non
ENSGALG00000003562	chr14	+	1226632	1236131	ENSGALT00000005641	K27	72_non
ENSGALG00000005215	chr14	-	5267208	5366578	ENSGALT00000008381	K27	72_non
ENSGALG00000005933	chr14	+	6588159	6599744	ENSGALT00000033722,ENSGALT00000009548	K27	72_non
ENSGALG00000006114	chr14	+	6951204	6952110	ENSGALT00000009868	K27	72_non
ENSGALG00000002730	chr14	+	13615542	13636857	ENSGALT00000004308	K27	72_non
ENSGALG00000002128	chr14	+	14063671	14074056	ENSGALT00000003325	K27	72_non
ENSGALG00000002111	chr14	+	14090663	14118395	ENSGALT00000003298	K27	72_non
ENSGALG00000002671	chr15	+	3570440	3721495	ENSGALT00000004206	K27	72_non
ENSGALG00000004840	chr15	+	6544337	6558326	ENSGALT00000007727	K27	72_non
ENSGALG00000023353	chr15	+	8504458	8509199	ENSGALT00000038469	K27	72_non
ENSGALG00000008085	chr15	-	11455353	11461134	ENSGALT00000013122	K27	72_non
ENSGALG00000023465	chr17	-	9373464	9381414	ENSGALT00000038827	K27	72_non
ENSGALG00000000779	chr18	-	308297	336404	ENSGALT00000001184	K27	72_non
ENSGALG00000003975	chr18	+	7488394	7603481	ENSGALT00000006331	K27	72_non
ENSGALG00000006652	chr2	-	9863291	9992120	ENSGALT00000010760	K27	72_non
ENSGALG00000007346	chr2	-	14817973	14831264	ENSGALT00000011883	K27	72_non
ENSGALG00000009509	chr2	-	23010339	23065528	ENSGALT00000015478,ENSGALT00000004148	K27	72_non
ENSGALG00000010836	chr2	+	28771603	28825144	ENSGALT00000017616	K27	72_non
AHR	chr2	+	28771607	28825143	NM_204118	K27	72_non
ENSGALG00000010910	chr2	-	30657123	30776571	ENSGALT00000017745	K27	72_non
ENSGALG00000011294	chr2	-	37253076	37628117	ENSGALT00000018423	K27	72_non
ENSGALG00000012954	chr2	+	77249404	77349707	ENSGALT00000021128	K27	72_non
ENSGALG00000015030	chr2	-	106201382	106221887	ENSGALT00000024240	K27	72_non
ENSGALG00000015086	chr2	-	106446137	106517016	ENSGALT00000024335	K27	72_non
ENSGALG00000015143	chr2	+	109301405	109308861	ENSGALT00000024434,ENSGALT00000036792	K27	72_non
TTR	chr2	+	109301405	109308861	NM_205335	K27	72_non
ENSGALG00000014100	chr2	+	119449004	119475060	ENSGALT00000022825	K27	72_non
ENSGALG00000016115	chr2	-	141565044	141675394	ENSGALT00000025964	K27	72_non
ENSGALG00000016360	chr2	-	143761658	143773174	ENSGALT00000026391	K27	72_non
ENSGALG00000021821	chr20	+	2817648	2923317	ENSGALT00000035363	K27	72_non
ENSGALG00000005887	chr20	-	9028211	9068742	ENSGALT00000009463,ENSGALT00000009466	K27	72_non
SOX18	chr20	+	9374601	9375440	NM_204309	K27	72_non
ENSGALG00000005984	chr20	+	9374700	9375334	ENSGALT00000009624	K27	72_non
ENSGALG00000006145	chr20	-	9750679	9751429	ENSGALT00000009928	K27	72_non
ENSGALG00000001374	chr21	+	1987519	1991923	ENSGALT00000002094	K27	72_non
AGRN	chr21	-	2693975	2753394	NM_205527	K27	72_non
ENSGALG00000002041	chr21	-	2721139	2753489	ENSGALT00000003173,ENSGALT00000003171,ENSGALT00000040179	K27	72_non
ENSGALG00000000114	chr22	-	251132	254590	ENSGALT00000000163	K27	72_non
ENSGALG00000002602	chr23	+	4959243	5170749	ENSGALT00000004095,ENSGALT00000004092,ENSGALT00000033174	K27	72_non
ENSGALG00000001192	chr24	-	1172171	1275817	ENSGALT00000001808	K27	72_non
ENSGALG00000007618	chr24	-	5679510	5681515	ENSGALT00000012322	K27	72_non
ENSGALG00000024133	chr25	+	1293975	1298610	ENSGALT00000040776	K27	72_non
NFASC	chr26	+	1697226	1773801	NM_001160324,NM_001160323,NM_001160322,NM_001160321,NM_001160320,NM_001004493,NM_001004709	K27	72_non
CNTN2	chr26	+	1776431	1800084	NM_001004395	K27	72_non
ENSGALG00000000653	chr26	+	1776431	1800083	ENSGALT00000000928	K27	72_non
GUCA1A	chr26	-	3006741	3011817	NM_204320	K27	72_non
ENSGALG00000001431	chr26	-	3006751	3011874	ENSGALT00000028393,ENSGALT00000002179	K27	72_non
ENSGALG00000018528	chr27	-	253162	253537	ENSGALT00000029301	K27	72_non
ENSGALG00000011411	chr27	-	339507	339882	ENSGALT00000018619	K27	72_non
ENSGALG00000024227	chr27	+	604679	604985	ENSGALT00000040911	K27	72_non
ENSGALG00000024220	chr27	+	664055	664361	ENSGALT00000029745	K27	72_non
ENSGALG00000001235	chr28	-	2087862	2095205	ENSGALT00000001874	K27	72_non
ENSGALG00000009095	chr3	+	7517755	7537100	ENSGALT00000014806	K27	72_non
LHCGR	chr3	+	7517755	7537096	NM_204936	K27	72_non
ENSGALG00000009041	chr3	+	8070624	8071446	ENSGALT00000014719	K27	72_non
ENSGALG00000008734	chr3	-	11431427	11481441	ENSGALT00000014214	K27	72_non
ENSGALG00000008875	chr3	-	15103659	15261169	ENSGALT00000014420	K27	72_non
ENSGALG00000008627	chr3	+	16812814	16889632	ENSGALT00000014055	K27	72_non
ENSGALG00000009860	chr3	-	23349814	23350764	ENSGALT00000016034	K27	72_non
ENSGALG00000009877	chr3	+	23479555	23650208	ENSGALT00000016057	K27	72_non
ENSGALG00000010386	chr3	+	32224480	32228625	ENSGALT00000016917	K27	72_non
ENSGALG00000011111	chr3	-	42195728	42231110	ENSGALT00000018101	K27	72_non
ENSGALG00000011562	chr3	+	46466650	47024303	ENSGALT00000018857	K27	72_non
ENSGALG00000013756	chr3	-	54207164	54215059	ENSGALT00000022348,ENSGALT00000037526	K27	72_non
ENSGALG00000023038	chr3	-	56204851	56323874	ENSGALT00000037492	K27	72_non
ENSGALG00000015309	chr3	+	70290464	70324165	ENSGALT00000024711	K27	72_non
ENSGALG00000015851	chr3	-	80650650	80652341	ENSGALT00000025556	K27	72_non
ENSGALG00000016476	chr3	-	104268479	104269839	ENSGALT00000026582	K27	72_non
ENSGALG00000016672	chr3	+	110283514	110287955	ENSGALT00000026904	K27	72_non
ENSGALG00000016709	chr3	-	112530571	112563246	ENSGALT00000026965	K27	72_non
ENSGALG00000005031	chr4	-	2037247	2055426	ENSGALT00000008061	K27	72_non
ENSGALG00000007538	chr4	+	11426417	11432060	ENSGALT00000012191	K27	72_non
ENSGALG00000007740	chr4	-	12388351	12393672	ENSGALT00000012549	K27	72_non
ENSGALG00000009520	chr4	-	24529052	24679605	ENSGALT00000032278	K27	72_non
NR3C2	chr4	-	33247974	33445576	NM_001159345	K27	72_non
ENSGALG00000010090	chr4	+	34522191	34558023	ENSGALT00000016413	K27	72_non
ENSGALG00000010837	chr4	-	45792852	45819789	ENSGALT00000017617	K27	72_non
ENSGALG00000011961	chr4	+	55687120	55707026	ENSGALT00000019506	K27	72_non
ENSGALG00000012068	chr4	+	58673924	58689041	ENSGALT00000019715	K27	72_non
ENSGALG00000012074	chr4	-	58699118	58725199	ENSGALT00000019725	K27	72_non
ENSGALG00000013793	chr4	+	66928281	66978903	ENSGALT00000037540	K27	72_non
ENSGALG00000015623	chr4	-	84945734	84985476	ENSGALT00000025185	K27	72_non
ENSGALG00000004430	chr5	+	1055664	1056057	ENSGALT00000040417,ENSGALT00000007054	K27	72_non
ENSGALG00000011695	chr5	+	5898035	5945087	ENSGALT00000019117	K27	72_non
ENSGALG00000006368	chr5	-	13774577	13807539	ENSGALT00000010293	K27	72_non
ENSGALG00000009081	chr5	-	27848350	27873762	ENSGALT00000014776	K27	72_non
ENSGALG00000009381	chr5	-	29139942	29210163	ENSGALT00000015283	K27	72_non
ENSGALG00000009590	chr5	+	31632720	31637822	ENSGALT00000015629	K27	72_non
ENSGALG00000010002	chr5	-	38116495	38210381	ENSGALT00000016250	K27	72_non
ENSGALG00000010280	chr5	-	40488841	40493307	ENSGALT00000016718	K27	72_non
ENSGALG00000011443	chr5	+	52619237	52635998	ENSGALT00000018659	K27	72_non
ENSGALG00000011656	chr5	-	54336970	54344962	ENSGALT00000019050	K27	72_non
ENSGALG00000011801	chr5	+	55537409	55578987	ENSGALT00000019259	K27	72_non
ESR2	chr5	+	55537411	55579008	NM_204794	K27	72_non
ENSGALG00000011811	chr5	-	55583779	55743889	ENSGALT00000019277	K27	72_non
ENSGALG00000002266	chr6	+	3866720	3916954	ENSGALT00000003553	K27	72_non
ENSGALG00000002493	chr6	+	5523039	5527093	ENSGALT00000003927	K27	72_non
ENSGALG00000003073	chr6	+	9774998	9818328	ENSGALT00000004854	K27	72_non
ENSGALG00000024300	chr6	-	9784231	9801170	ENSGALT00000041058	K27	72_non
RSFR	chr6	-	10385806	10386982	NM_001007942	K27	72_non
ENSGALG00000004653	chr6	+	12918405	13014759	ENSGALT00000007414	K27	72_non
ENSGALG00000005921	chr6	+	18903419	18907886	ENSGALT00000009524	K27	72_non
ENSGALG00000008392	chr6	-	25637706	25658417	ENSGALT00000013671	K27	72_non
ENSGALG00000008417	chr6	+	25728278	25783903	ENSGALT00000013711	K27	72_non
ENSGALG00000010486	chr6	+	36846992	36870131	ENSGALT00000017075	K27	72_non
FRZB	chr7	+	2296056	2312214	NM_204772	K27	72_non
ENSGALG00000002213	chr7	+	6868256	6874388	ENSGALT00000003467	K27	72_non
ENSGALG00000007841	chr7	-	10660975	10745989	ENSGALT00000012727	K27	72_non
ENSGALG00000025454	chr7	-	11205573	11205660	ENSGALT00000042367	K27	72_non
NRP2	chr7	-	13735462	13807916	NM_204284	K27	72_non
ENSGALG00000008621	chr7	-	13744202	13810652	ENSGALT00000014048,ENSGALT00000014046,ENSGALT00000038941,ENSGALT00000038949	K27	72_non
ENSGALG00000008885	chr7	+	15117353	15171620	ENSGALT00000014439	K27	72_non
ENSGALG00000009215	chr7	+	16651431	16775564	ENSGALT00000014999	K27	72_non
ENSGALG00000010943	chr7	+	21070911	21127881	ENSGALT00000017808,ENSGALT00000017814	K27	72_non
ENSGALG00000011645	chr7	-	27657654	27802735	ENSGALT00000019032,ENSGALT00000019030	K27	72_non
ENSGALG00000012045	chr7	-	29577585	29619777	ENSGALT00000019670	K27	72_non
ENSGALG00000012059	chr7	-	29743426	29761217	ENSGALT00000019698	K27	72_non
ENSGALG00000012177	chr7	-	31389852	31479983	ENSGALT00000019884	K27	72_non
ENSGALG00000012197	chr7	+	32048269	32067919	ENSGALT00000019917	K27	72_non
ENSGALG00000005918	chr8	+	14739896	14743277	ENSGALT00000009517	K27	72_non
EDG7	chr8	+	17134949	17141445	NM_001113710	K27	72_non
ENSGALG00000008733	chr8	+	17134949	17141415	ENSGALT00000014213	K27	72_non
ENSGALG00000008784	chr8	-	17270176	17289592	ENSGALT00000014282,ENSGALT00000038727	K27	72_non
ENSGALG00000010053	chr8	+	20690981	20861769	ENSGALT00000016337	K27	72_non
ENSGALG00000010417	chr8	-	22337292	22347424	ENSGALT00000016958,ENSGALT00000016949	K27	72_non
LOC395824	chr8	-	22337292	22347424	NM_204976	K27	72_non
ENSGALG00000010841	chr8	-	26556399	26572246	ENSGALT00000017622	K27	72_non
ENSGALG00000011413	chr8	-	27486160	27494430	ENSGALT00000018621	K27	72_non
ENSGALG00000010934	chr8	+	28103056	28235337	ENSGALT00000017789	K27	72_non
ENSGALG00000010998	chr8	+	28610035	28643043	ENSGALT00000017909	K27	72_non
ENSGALG00000007767	chr9	+	16519304	16665778	ENSGALT00000012599	K27	72_non
ENSGALG00000020616	chr9	+	24608164	24621801	ENSGALT00000032968	K27	72_non
ENSGALG00000003253	chrZ	+	225932	251456	ENSGALT00000039803,ENSGALT00000005145	K27	72_non
ENSGALG00000002917	chrZ	+	556042	630311	ENSGALT00000004605	K27	72_non
ENSGALG00000002852	chrZ	+	747379	771381	ENSGALT00000004496	K27	72_non
ENSGALG00000001867	chrZ	+	1500547	1519170	ENSGALT00000039642	K27	72_non
ENSGALG00000013809	chrZ	-	6877262	6913972	ENSGALT00000039480,ENSGALT00000009290	K27	72_non
ENSGALG00000005764	chrZ	+	6906629	6907121	ENSGALT00000009259,ENSGALT00000019338	K27	72_non
ENSGALG00000005831	chrZ	+	7262399	7390055	ENSGALT00000009363	K27	72_non
ENSGALG00000002326	chrZ	+	8294730	8334483	ENSGALT00000003658,ENSGALT00000015070	K27	72_non
ENSGALG00000023633	chrZ	+	8336145	8337639	ENSGALT00000039359	K27	72_non
ENSGALG00000002563	chrZ	+	8551193	8551690	ENSGALT00000004048,ENSGALT00000039281	K27	72_non
ENSGALG00000002613	chrZ	-	8644692	8665458	ENSGALT00000004114	K27	72_non
ENSGALG00000003803	chrZ	-	11746880	11756873	ENSGALT00000039045,ENSGALT00000006033	K27	72_non
ENSGALG00000014861	chrZ	+	13056851	13065650	ENSGALT00000023981	K27	72_non
ENSGALG00000014875	chrZ	-	13817068	14031911	ENSGALT00000023998,ENSGALT00000038944,ENSGALT00000038947	K27	72_non
ENSGALG00000014909	chrZ	+	15447702	15473575	ENSGALT00000038882	K27	72_non
ENSGALG00000023476	chrZ	-	16007878	16013782	ENSGALT00000038855	K27	72_non
ENSGALG00000014719	chrZ	+	16675928	16827865	ENSGALT00000023734	K27	72_non
ENSGALG00000014726	chrZ	+	17448448	17564607	ENSGALT00000023749	K27	72_non
ENSGALG00000014784	chrZ	+	20672585	20907678	ENSGALT00000023859	K27	72_non
ENSGALG00000014809	chrZ	-	21548293	21578618	ENSGALT00000023909	K27	72_non
ENSGALG00000017547	chrZ	+	22585654	22585949	ENSGALT00000028246	K27	72_non
ENSGALG00000004339	chrZ	-	22658896	22695768	ENSGALT00000006925,ENSGALT00000038586,ENSGALT00000038587	K27	72_non
ENSGALG00000014994	chrZ	-	22820457	22828707	ENSGALT00000024182	K27	72_non
ENSGALG00000014967	chrZ	-	23058388	23133918	ENSGALT00000032846	K27	72_non
ENSGALG00000014943	chrZ	+	23651411	23669421	ENSGALT00000024106	K27	72_non
DMRT1	chrZ	+	26739123	26742050	NM_001101831	K27	72_non
ENSGALG00000015053	chrZ	-	28557830	28588010	ENSGALT00000024274,ENSGALT00000038351	K27	72_non
GLDC	chrZ	-	28557830	28588002	NM_204322	K27	72_non
ENSGALG00000015109	chrZ	+	34256632	34321404	ENSGALT00000024377	K27	72_non
TJP2	chrZ	+	34256632	34321404	NM_204918	K27	72_non
ENSGALG00000015164	chrZ	+	36649341	36893780	ENSGALT00000024476,ENSGALT00000038129	K27	72_non
ENSGALG00000015167	chrZ	-	36971827	37023592	ENSGALT00000032813	K27	72_non
ENSGALG00000015180	chrZ	+	37538299	37553066	ENSGALT00000024496	K27	72_non
ENSGALG00000012612	chrZ	-	40927860	40942205	ENSGALT00000037981,ENSGALT00000020591	K27	72_non
ENSGALG00000000184	chrZ	-	44787987	44827552	ENSGALT00000000240	K27	72_non
ENSGALG00000000234	chrZ	+	45393661	45473304	ENSGALT00000000313	K27	72_non
ENSGALG00000015251	chrZ	+	49126282	49215343	ENSGALT00000024606	K27	72_non
ENSGALG00000015336	chrZ	+	51644957	51707866	ENSGALT00000024751	K27	72_non
LOC396120	chrZ	+	51644957	51707865	NM_205201	K27	72_non
ENSGALG00000015337	chrZ	-	51788744	52080838	ENSGALT00000024752	K27	72_non
ENSGALG00000015366	chrZ	-	52323365	52345030	ENSGALT00000024796	K27	72_non
ENSGALG00000015373	chrZ	-	52374134	52393378	ENSGALT00000024804,ENSGALT00000032798	K27	72_non
ENSGALG00000023123	chrZ	-	52465001	52478318	ENSGALT00000037797	K27	72_non
CHRNA6	chrZ	+	52486213	52496079	NM_205364	K27	72_non
ENSGALG00000015382	chrZ	+	52486347	52495560	ENSGALT00000024818,ENSGALT00000037792	K27	72_non
ENSGALG00000015422	chrZ	-	52836705	53122961	ENSGALT00000037781	K27	72_non
ENSGALG00000015451	chrZ	+	54398538	54448735	ENSGALT00000024915	K27	72_non
ENSGALG00000023109	chrZ	-	55190267	55409627	ENSGALT00000037734	K27	72_non
CAST	chrZ	-	55902660	55957486	NM_001137650	K27	72_non
ENSGALG00000014668	chrZ	+	56458035	56684292	ENSGALT00000023638	K27	72_non
ENSGALG00000024459	chrZ	+	57264062	57265546	ENSGALT00000041372	K27	72_non
ENSGALG00000014657	chrZ	-	58230769	58491012	ENSGALT00000023622	K27	72_non
ENSGALG00000015618	chrZ	-	62004119	62019639	ENSGALT00000025177	K27	72_non
ENSGALG00000023089	chrZ	+	62115300	62359966	ENSGALT00000037654	K27	72_non
ENSGALG00000023087	chrZ	+	62581544	62582465	ENSGALT00000037645	K27	72_non
ENSGALG00000015551	chrZ	+	63605677	63658555	ENSGALT00000025069,ENSGALT00000025070	K27	72_non
ALDOB	chrZ	+	63699749	63708702	NM_001007977	K27	72_non
ENSGALG00000015544	chrZ	+	63704674	63707812	ENSGALT00000037630,ENSGALT00000025056	K27	72_non
ENSGALG00000015542	chrZ	-	63713814	63746495	ENSGALT00000025054	K27	72_non
ENSGALG00000023083	chrZ	-	64501966	64521625	ENSGALT00000037626	K27	72_non
RELB	chrZ	-	64567071	64579447	NM_204850	K27	72_non
ENSGALG00000025219	chrZ	+	64990794	64990872	ENSGALT00000042132	K27	72_non
ENSGALG00000015721	chrZ	-	65094470	65202109	ENSGALT00000025350	K27	72_non
ENSGALG00000001944	chrZ	-	68623274	68641445	ENSGALT00000003009	K27	72_non
ENSGALG00000012350	chrZ	-	68888070	68932452	ENSGALT00000020176	K27	72_non
ENSGALG00000002318	chrZ	-	70950480	70987344	ENSGALT00000003649	K27	72_non
ENSGALG00000002358	chrZ	+	71057609	71067578	ENSGALT00000003718	K27	72_non
ENSGALG00000005016	chrZ	+	73032177	73076141	ENSGALT00000008032	K27	72_non
ENSGALG00000005433	chrZ	-	74251867	74287042	ENSGALT00000008724	K27	72_non
GATA6	chr2	+	105796445	105809516	NM_205420	K27	72_non
ENSGALG00000014976	chr2	+	105796446	105809517	ENSGALT00000024158	K27	72_non
ENSGALG00000023054	chr3	-	52949912	52996184	ENSGALT00000037546	K27	72_non
ENSGALG00000004385	chr5	-	1438642	1443933	ENSGALT00000006993	K27	72_non
ENSGALG00000012006	chr5	+	57245009	57342331	ENSGALT00000019593	K27	72_non
RTN1	chr5	+	57245009	57342339	NM_001001466	K27	72_non
ENSGALG00000003032	chr6	+	9630907	9644349	ENSGALT00000004797	K27	72_non
ENSGALG00000004472	chr8	+	7042425	7081842	ENSGALT00000007121	K27	72_non
DIO2	chr5	-	42977041	42994457	NM_204114	K27	72_non
ENSGALG00000010520	chr5	-	42977054	42993864	ENSGALT00000017129	K27	72_non
ENSGALG00000013553	chrZ	+	16032923	16036166	ENSGALT00000022063	K27	72_non
ENSGALG00000012995	chr1	-	63019080	63019644	ENSGALT00000037511	K4	63_inf
ENSGALG00000016603	chr1	+	128243952	128427118	ENSGALT00000026796	K4	63_inf
ENSGALG00000001759	chr11	+	995085	1002892	ENSGALT00000002702	K4	63_inf
ENSGALG00000021840	chr11	+	8900919	8918558	ENSGALT00000035383	K4	63_inf
ENSGALG00000023650	chr11	+	10594316	10596246	ENSGALT00000039427	K4	63_inf
ENSGALG00000024389	chr13	+	1586972	1591727	ENSGALT00000041263	K4	63_inf
ENSGALG00000004629	chr14	-	4209102	4261921	ENSGALT00000007374	K4	63_inf
ENSGALG00000002662	chr14	+	13811911	13815035	ENSGALT00000004192	K4	63_inf
ENSGALG00000001071	chr19	+	728579	748054	ENSGALT00000001603	K4	63_inf
ENSGALG00000021669	chr19	+	1973405	1975565	ENSGALT00000035157	K4	63_inf
CCL1	chr19	+	4761750	4762968	NM_204776	K4	63_inf
ENSGALG00000002329	chr19	+	4761750	4762952	ENSGALT00000003670	K4	63_inf
ENSGALG00000003595	chr19	+	5614739	5620110	ENSGALT00000005687	K4	63_inf
CDH6	chr2	-	70478951	70593706	NM_001001758	K4	63_inf
ENSGALG00000012917	chr2	-	70478961	70593731	ENSGALT00000031019	K4	63_inf
ENSGALG00000006448	chr20	-	10018137	10020279	ENSGALT00000010406	K4	63_inf
ENSGALG00000001956	chr26	+	3629507	3631246	ENSGALT00000003025	K4	63_inf
OLFML3	chr26	+	3629575	3631170	NM_001040018	K4	63_inf
ENSGALG00000018810	chr28	+	1776129	1781529	ENSGALT00000029695	K4	63_inf
ENSGALG00000008575	chr3	+	16952464	16954587	ENSGALT00000013966	K4	63_inf
ENSGALG00000011288	chr3	+	43718855	43732003	ENSGALT00000018417	K4	63_inf
ENSGALG00000016304	chr3	-	90851522	90902894	ENSGALT00000026304	K4	63_inf
ENSGALG00000016507	chr3	+	107268431	107273097	ENSGALT00000026632	K4	63_inf
ENSGALG00000004739	chr4	-	1828730	1829538	ENSGALT00000007547	K4	63_inf
HNRNPD	chr4	+	47870193	47876422	NM_001031143	K4	63_inf
ENSGALG00000011184	chr4	+	47870198	47874871	ENSGALT00000018234	K4	63_inf
ENSGALG00000011823	chr4	-	54038631	54176842	ENSGALT00000019298	K4	63_inf
ENSGALG00000016086	chr4	+	93228353	93230378	ENSGALT00000025920	K4	63_inf
ENSGALG00000004482	chr6	+	12623924	12642388	ENSGALT00000007138	K4	63_inf
ENSGALG00000008481	chr7	+	13194522	13195077	ENSGALT00000013822	K4	63_inf
ENSGALG00000009579	chr9	-	23823964	23834346	ENSGALT00000032996	K4	63_inf
ENSGALG00000008215	chr10	+	22031876	22070261	ENSGALT00000038188	K4	63_inf
ENSGALG00000013081	chr2	+	82778616	82834436	ENSGALT00000021359	K4	63_inf
ENSGALG00000001946	chr23	+	4008467	4032514	ENSGALT00000003012	K4	63_inf
ENSGALG00000015487	chr1	-	95779771	95798673	ENSGALT00000024975	K4	63_inf
GJA5	chr1	-	95779771	95798673	NM_205504	K4	63_inf
ENSGALG00000014490	chr1	+	80389326	80399776	ENSGALT00000023392	K4	63_inf
ENSGALG00000011735	chr2	+	42746060	42747068	ENSGALT00000019168	K4	63_inf
XCR1	chr2	+	42746060	42747067	NM_001045838	K4	63_inf
ENSGALG00000023035	chr2	+	47557973	47558411	ENSGALT00000037485	K4	63_inf
C20orf108	chr20	-	11990475	11993924	NM_001031493	K4	63_inf
ENSGALG00000007771	chr20	-	11990475	11993926	ENSGALT00000012610	K4	63_inf
ENSGALG00000008735	chr3	+	11408454	11426966	ENSGALT00000014215	K4	63_inf
ENSGALG00000002896	chr3	-	59183566	59235151	ENSGALT00000004570	K4	63_inf
ENSGALG00000016726	chr3	-	113050760	113076019	ENSGALT00000036673	K4	63_inf
ENSGALG00000009355	chr9	-	21323794	21332242	ENSGALT00000015235	K4	63_inf
GATA6	chr2	+	105796445	105809516	NM_205420	K4	63_inf
ENSGALG00000014976	chr2	+	105796446	105809517	ENSGALT00000024158	K4	63_inf
ENSGALG00000023054	chr3	-	52949912	52996184	ENSGALT00000037546	K4	63_inf
ENSGALG00000004385	chr5	-	1438642	1443933	ENSGALT00000006993	K4	63_inf
ENSGALG00000012006	chr5	+	57245009	57342331	ENSGALT00000019593	K4	63_inf
RTN1	chr5	+	57245009	57342339	NM_001001466	K4	63_inf
ENSGALG00000003032	chr6	+	9630907	9644349	ENSGALT00000004797	K4	63_inf
ENSGALG00000004472	chr8	+	7042425	7081842	ENSGALT00000007121	K4	63_inf
ENSGALG00000008339	chr12	+	19495862	19695965	ENSGALT00000013575	K4	63_non
ENSGALG00000012802	chr2	+	66208496	66267841	ENSGALT00000037229	K4	63_non
F13A1	chr2	+	66208503	66267841	NM_204685	K4	63_non
DIO2	chr5	-	42977041	42994457	NM_204114	K4	63_non
ENSGALG00000010520	chr5	-	42977054	42993864	ENSGALT00000017129	K4	63_non
ENSGALG00000013553	chrZ	+	16032923	16036166	ENSGALT00000022063	K4	63_non
ENSGALG00000013738	chr1	+	6939349	6962435	ENSGALT00000022327	K4	63_non
OPTN	chr1	+	6939349	6962537	NM_204236	K4	63_non
ENSGALG00000008298	chr1	+	13834964	13851185	ENSGALT00000013512	K4	63_non
ENSGALG00000002521	chr12	-	2266640	2270833	ENSGALT00000003973	K4	63_non
ENSGALG00000001471	chr13	+	7597565	7604174	ENSGALT00000002229	K4	63_non
ENSGALG00000007534	chr14	-	12896736	12919842	ENSGALT00000012185	K4	63_non
ENSGALG00000007003	chr17	+	4052298	4057600	ENSGALT00000011337	K4	63_non
ENSGALG00000003515	chr18	-	6864967	6877168	ENSGALT00000032826	K4	63_non
ENSGALG00000002587	chr19	+	4927706	4952239	ENSGALT00000004075	K4	63_non
ENSGALG00000023010	chr2	+	54566871	54568023	ENSGALT00000023399	K4	63_non
ENSGALG00000014799	chr2	+	104326840	104341658	ENSGALT00000023894	K4	63_non
ENSGALG00000000633	chr21	-	539224	540588	ENSGALT00000000899	K4	63_non
ENSGALG00000001633	chr22	-	1612739	1616253	ENSGALT00000002495	K4	63_non
ENSGALG00000007114	chr24	-	5236961	5238070	ENSGALT00000011524	K4	63_non
APOA1	chr24	-	5236962	5238063	NM_205525	K4	63_non
ENSGALG00000000809	chr25	+	1872114	1875129	ENSGALT00000001187	K4	63_non
ENSGALG00000000384	chr26	+	591507	612291	ENSGALT00000000524	K4	63_non
ENSGALG00000013683	chr3	+	53281554	53380878	ENSGALT00000022247	K4	63_non
ENSGALG00000002594	chr7	+	1041836	1069313	ENSGALT00000034022	K4	63_non
ENSGALG00000011333	chr7	+	23793712	23794370	ENSGALT00000038271	K4	63_non
ENSGALG00000003235	chrZ	-	9104595	9144590	ENSGALT00000005121	K4	63_non
ENSGALG00000015032	chrZ	+	28223392	28234183	ENSGALT00000024242	K4	63_non
ENSGALG00000015284	chrZ	-	50219810	50229875	ENSGALT00000024669	K4	63_non
ENSGALG00000015702	chrZ	+	65046776	65055867	ENSGALT00000025324	K4	63_non
ENSGALG00000016808	chr1	+	140585774	140672275	ENSGALT00000036568	K4	72_inf
ENSGALG00000003399	chr8	+	5312247	5317625	ENSGALT00000005376	K4	72_inf
ENSGALG00000001269	chr10	-	20520	32971	ENSGALT00000001936	K4	72_inf
CCNE1	chr11	+	9086730	9102668	NM_001031358	K4	72_inf
ENSGALG00000004494	chr11	+	9086730	9102670	ENSGALT00000007159	K4	72_inf
ENSGALG00000011648	chr7	+	23788777	23790378	ENSGALT00000038272	K4	72_inf
ENSGALG00000018385	chrM	+	2272	2345	ENSGALT00000029105	K4	72_inf
ENSGALG00000018384	chrM	+	2345	3966	ENSGALT00000029104	K4	72_inf
ENSGALG00000018383	chrM	+	3966	4040	ENSGALT00000029103	K4	72_inf
ENSGALG00000018382	chrM	+	4049	5024	ENSGALT00000029102	K4	72_inf
ENSGALG00000018381	chrM	+	5024	5096	ENSGALT00000029101	K4	72_inf
ENSGALG00000018379	chrM	+	5171	5240	ENSGALT00000029099	K4	72_inf
ENSGALG00000018378	chrM	+	5240	6281	ENSGALT00000029098	K4	72_inf
ENSGALG00000018371	chrM	+	8260	8329	ENSGALT00000029091	K4	72_inf
ENSGALG00000018370	chrM	+	8330	9014	ENSGALT00000029090	K4	72_inf
ENSGALG00000018360	chrM	+	14892	16035	ENSGALT00000029080	K4	72_inf
ENSGALG00000018359	chrM	+	16038	16107	ENSGALT00000029079	K4	72_inf
ENSGALG00000015096	chrZ	+	32741005	32832334	ENSGALT00000024358	K4	72_inf
SH3GL2	chrZ	+	32741005	32832334	NM_204530	K4	72_inf
ENSGALG00000023045	chrZ	+	71824477	71865002	ENSGALT00000037517	K4	72_inf
NTRK2	chrZ	+	39776209	39989183	NM_205231	K4	72_non
ENSGALG00000012594	chrZ	+	39776522	39988797	ENSGALT00000020567	K4	72_non
ENSGALG00000022732	chr1	+	173877161	173910687	ENSGALT00000036473	K4	72_non
ENSGALG00000006644	chr13	-	17175432	17193530	ENSGALT00000010736	K4	72_non
ENSGALG00000025176	chr2	+	14046709	14046786	ENSGALT00000042089	K4	72_non
VSIG1	chr4	-	14232513	14252966	NM_001001745	K4	72_non
ENSGALG00000008290	chr4	-	14232582	14253143	ENSGALT00000013495	K4	72_non
ENSGALG00000014763	chr1	-	81520589	81521384	ENSGALT00000037026	K4	72_non
ENSGALG00000022784	chr1	-	129322773	129324200	ENSGALT00000036612	K4	72_non
ENSGALG00000016823	chr1	-	141538563	141564869	ENSGALT00000027160	K4	72_non
ENSGALG00000017200	chr1	+	189479848	189512353	ENSGALT00000027800	K4	72_non
MTMR2	chr1	+	189479848	189512353	NM_001039274	K4	72_non
ENSGALG00000002157	chr10	-	707282	709787	ENSGALT00000003378	K4	72_non
RPS17	chr10	-	707282	710012	NM_204217	K4	72_non
ENSGALG00000021490	chr11	-	522209	525106	ENSGALT00000001624	K4	72_non
ENSGALG00000000624	chr11	+	20838991	20865629	ENSGALT00000000885	K4	72_non
ENSGALG00000018013	chr13	+	4459824	4459896	ENSGALT00000028720	K4	72_non
ENSGALG00000007456	chr14	-	12659348	12701380	ENSGALT00000012057	K4	72_non
ENSGALG00000018022	chr16	+	160729	160802	ENSGALT00000028729	K4	72_non
ENSGALG00000018025	chr16	+	160953	161025	ENSGALT00000028732	K4	72_non
DBC1	chr17	-	4541116	4624685	NM_204449	K4	72_non
ENSGALG00000006997	chr17	-	4541116	4624675	ENSGALT00000011328	K4	72_non
ENSGALG00000001889	chr17	+	8598906	8605430	ENSGALT00000002925	K4	72_non
ENSGALG00000007068	chr18	+	9607795	9608986	ENSGALT00000011445	K4	72_non
ENSGALG00000015104	chr2	+	106554027	106560258	ENSGALT00000024370	K4	72_non
ENSGALG00000023566	chr20	+	10471090	10473032	ENSGALT00000039183	K4	72_non
ENSGALG00000003731	chr21	-	4330546	4358477	ENSGALT00000005919	K4	72_non
ENSGALG00000008130	chr3	+	2458045	2476088	ENSGALT00000013195	K4	72_non
ENSGALG00000016504	chr3	-	107176385	107211381	ENSGALT00000026623	K4	72_non
CXorf9	chr4	-	1622390	1626549	NM_001031110	K4	72_non
ENSGALG00000023330	chr4	-	35813240	35813522	ENSGALT00000038409	K4	72_non
ENSGALG00000010642	chr4	+	40941771	40965995	ENSGALT00000038252	K4	72_non
IRF2	chr4	+	40941771	40965995	NM_205196	K4	72_non
ENSGALG00000025314	chr5	+	30615450	30615539	ENSGALT00000042227	K4	72_non
ENSGALG00000007592	chr6	-	23765429	23769391	ENSGALT00000012277	K4	72_non
ENSGALG00000020986	chr9	+	6350377	6353861	ENSGALT00000033721	K4	72_non
ENSGALG00000008893	chrZ	+	3174920	3183137	ENSGALT00000031363	K4	72_non
ENSGALG00000014798	chrZ	+	21405342	21426743	ENSGALT00000023888	K4	72_non
PAX5	chrZ	+	74379755	74488276	NM_204424	K4	72_non
ENSGALG00000016431	chrZ	+	74379757	74488259	ENSGALT00000026508	K4	72_non
