# Supplementary material for: Histone Methylation Analysis and Pathway Predictions in Chickens after MDV Infection
Source: PLoS One. 2012 Jul 26;7(7):e41849. doi: 10.1371/journal.pone.0041849 (PMC3406056; doi:10.1371/journal.pone.0041849)
Supplement: Table S2 — Gene ontology analysis of the genes with unique histone modification mark. (XLSX) [file pone.0041849.s012.xlsx]

## Sheet: Sheet1
Goup	GO Term Name (bp)	GO Term Accession	P-value	Ensembl transcript ID
63.Non-K4	oxidation-reduction process	GO:0055114	0.0671343	ENSGALT00000017129, ENSGALT00000022063, ENSGALT00000025324
	blood coagulation	GO:0007596	0.211702	ENSGALT00000034022, ENSGALT00000037229
	cellular metabolic process	GO:0044237	0.211702	ENSGALT00000035020, ENSGALT00000004075
	peptide cross-linking	GO:0018149	0.211702	ENSGALT00000020886, ENSGALT00000037229
63.Inf-K4	cell adhesion	GO:0007155	0.000186778	ENSGALT00000015235,ENSGALT00000019298,ENSGALT00000037787,ENSGALT00000021069,ENSGALT00000031019
	homophilic cell adhesion	GO:0007156	0.00174853	ENSGALT00000019298,ENSGALT00000037787,ENSGALT00000021069,ENSGALT00000031019
	chemotaxis	GO:0006935	0.0490919	ENSGALT00000003670,ENSGALT00000019168
	immune response	GO:0006955	0.0490919	ENSGALT00000003670,ENSGALT00000004569,ENSGALT00000004570
	regulation of mRNA stability	GO:0043488	0.0490919	ENSGALT00000038011,ENSGALT00000018234,ENSGALT00000018234
	regulation of transcription, DNA-dependent	GO:0006355	0.0490919	ENSGALT00000010406,ENSGALT00000031549,ENSGALT00000024158
	G-protein coupled receptor protein signaling pathway	GO:0007186	0.147239	ENSGALT00000013822,ENSGALT00000019168
	multicellular organismal development	GO:0007275	0.147239	ENSGALT00000003025,ENSGALT00000013822
	regulation of transcription	GO:0045449	0.147239	ENSGALT00000010406,ENSGALT00000024158
	spermidine biosynthetic process	GO:0008295	0.147239	ENSGALT00000026796,ENSGALT00000030282
63.Non-K27	regulation of transcription	GO:0045449	3.37871e-13	ENSGALT00000001814,ENSGALT00000040612,ENSGALT00000006516,ENSGALT00000040457,ENSGALT00000034372,ENSGALT00000014751,ENSGALT00000022978,ENSGALT00000025166,ENSGALT00000025163,ENSGALT00000040612,ENSGALT00000009108
	regulation of transcription, DNA-dependent	GO:0006355	3.44551e-12	ENSGALT00000001814,ENSGALT00000040612,ENSGALT00000006516,ENSGALT00000009108,ENSGALT00000040457,ENSGALT00000014751,ENSGALT00000019345,ENSGALT00000020879,ENSGALT00000025166,ENSGALT00000025163,ENSGALT00000001814,ENSGALT00000040612,ENSGALT00000009108,
	signal transduction	GO:0007165	3.28901e-11	ENSGALT00000007207,ENSGALT00000014751,ENSGALT00000017205,ENSGALT00000037659,ENSGALT00000037658,ENSGALT00000019345,ENSGALT00000025166,ENSGALT00000025163,ENSGALT00000034344,ENSGALT00000007207,ENSGALT00000037658
	positive regulation of transcription from RNA polymerase II promoter	GO:0045944	0.0635024	ENSGALT00000001814,ENSGALT00000009108,ENSGALT00000040457,ENSGALT00000020873,ENSGALT00000025166,ENSGALT00000025166,ENSGALT00000025166,ENSGALT00000025166,ENSGALT00000025163,ENSGALT00000001814,ENSGALT00000009108,,,,,,
	negative regulation of transcription from RNA polymerase II promoter	GO:0000122	2.8542e-05	ENSGALT00000001814,ENSGALT00000020873,ENSGALT00000025166,ENSGALT00000025166,ENSGALT00000025166,ENSGALT00000025166,ENSGALT00000025163,ENSGALT00000025163,ENSGALT00000025163,ENSGALT00000025163
	ion transport	GO:0006811	0.000140899	ENSGALT00000000545,ENSGALT00000040817,ENSGALT00000002371,ENSGALT00000021248,ENSGALT00000036264,ENSGALT00000008554,ENSGALT00000019345,ENSGALT00000023288,ENSGALT00000024411
	transmembrane transport	GO:0055085	0.000140899	ENSGALT00000000545,ENSGALT00000040817,ENSGALT00000002371,ENSGALT00000003581,ENSGALT00000021248,ENSGALT00000036264,ENSGALT00000008554,ENSGALT00000019345,ENSGALT00000024411
	G-protein coupled receptor protein signaling pathway	GO:0007186	0.000623844	ENSGALT00000009404,ENSGALT00000017205,ENSGALT00000037659,ENSGALT00000037658,ENSGALT00000018111,ENSGALT00000027625,ENSGALT00000034344,ENSGALT00000037658
	transcription	GO:0006350	0.0024529	ENSGALT00000025166,ENSGALT00000025163
	protein phosphorylation	GO:0006468	0.00846013	ENSGALT00000004357,ENSGALT00000004573,ENSGALT00000020873,ENSGALT00000037822,ENSGALT00000024775,ENSGALT00000037818
63.Inf-K27	GO Term Name (bp)	GO Term Accession	P-value	Ensembl transcript ID
	regulation of transcription, DNA-dependent	GO:0006355	2.05036e-14	ENSGALT00000002057,ENSGALT00000038819,ENSGALT00000003427,ENSGALT00000005306,ENSGALT00000013968,ENSGALT00000006002,ENSGALT00000007319,ENSGALT00000012707,ENSGALT00000013517,ENSGALT00000013957,ENSGALT00000015249,ENSGALT00000014862,ENSGALT00000018161,ENSGALT00000025217,ENSGALT00000023498,ENSGALT00000006002,ENSGALT00000012707,ENSGALT00000013957,ENSGALT00000015249,ENSGALT00000014862,ENSGALT00000012605,…
	transmembrane transport	GO:0055085	6.52787e-08	ENSGALT00000001035,ENSGALT00000040929,ENSGALT00000002297,ENSGALT00000002295,ENSGALT00000005306,ENSGALT00000033307,ENSGALT00000013920,ENSGALT00000013920,ENSGALT00000038991,ENSGALT00000038221,ENSGALT00000014493,ENSGALT00000002297,ENSGALT00000013920,ENSGALT00000014467,ENSGALT00000014493
	calcium ion transport	GO:0006816	2.45736e-06	ENSGALT00000001035,ENSGALT00000040929,ENSGALT00000033307,ENSGALT00000013920,ENSGALT00000013920,ENSGALT00000038991,ENSGALT00000037762,ENSGALT00000037760,ENSGALT00000020438,ENSGALT00000013920,ENSGALT00000037762,ENSGALT00000037760,ENSGALT00000020438
	transport	GO:0006810	2.45736e-06	ENSGALT00000040929,ENSGALT00000001790,ENSGALT00000041054,ENSGALT00000002297,ENSGALT00000010723,ENSGALT00000038221,ENSGALT00000014493,ENSGALT00000027029,ENSGALT00000027028,ENSGALT00000002297,ENSGALT00000014467,ENSGALT00000014493,ENSGALT00000027029
	multicellular organismal development	GO:0007275	1.32682e-05	ENSGALT00000003427,ENSGALT00000013968,ENSGALT00000006002,ENSGALT00000012707,ENSGALT00000013957,ENSGALT00000015249,ENSGALT00000020568,ENSGALT00000006002,ENSGALT00000012707,ENSGALT00000013957,ENSGALT00000020568,ENSGALT00000015249,ENSGALT00000013575
	regulation of transcription	GO:0045449	1.32682e-05	ENSGALT00000003427,ENSGALT00000013968,ENSGALT00000006002,ENSGALT00000012707,ENSGALT00000013957,ENSGALT00000015249,ENSGALT00000018161,ENSGALT00000006002,ENSGALT00000012707,ENSGALT00000013957,ENSGALT00000015249,ENSGALT00000012605
	ion transport	GO:0006811	6.53e-05	ENSGALT00000001035,ENSGALT00000040929,ENSGALT00000001790,ENSGALT00000041054,ENSGALT00000002297,ENSGALT00000002295,ENSGALT00000005306,ENSGALT00000027029,ENSGALT00000027028,ENSGALT00000002297,ENSGALT00000027029
	signal transduction	GO:0007165	6.53e-05	ENSGALT00000002712,ENSGALT00000029075,ENSGALT00000005306,ENSGALT00000006154,ENSGALT00000016487,ENSGALT00000037868,ENSGALT00000019877,ENSGALT00000002712,ENSGALT00000029075,ENSGALT00000019877,ENSGALT00000016487
	carbohydrate metabolic process	GO:0005975	0.000290935	ENSGALT00000002439,ENSGALT00000010662,ENSGALT00000025900,ENSGALT00000025900,ENSGALT00000025900,ENSGALT00000005564,ENSGALT00000005567,ENSGALT00000010662,ENSGALT00000005563,ENSGALT00000005564
	DNA repair	GO:0006281	0.000290935	ENSGALT00000039510,ENSGALT00000039504,ENSGALT00000039499,ENSGALT00000039497,ENSGALT00000039496,ENSGALT00000009675,ENSGALT00000039494,ENSGALT00000039490,ENSGALT00000039487,ENSGALT00000039484
72.Non-K4	G-protein coupled receptor protein signaling pathway	GO:0007186	0.111139	ENSGALT00000001624,ENSGALT00000024370,ENSGALT00000033721
	cell cycle	GO:0007049	0.263174	ENSGALT00000011328
	cell cycle arrest	GO:0007050	0.263174	ENSGALT00000011328
	cell death	GO:0008219	0.263174	ENSGALT00000011328
	dephosphorylation	GO:0016311	0.263174	ENSGALT00000027800
	multicellular organismal development	GO:0007275	0.263174	ENSGALT00000020568,ENSGALT00000026510
	negative regulation of cell cycle	GO:0045786	0.263174	ENSGALT00000011328
	positive regulation of tumor necrosis factor production	GO:0032760	0.263174	ENSGALT00000002925,ENSGALT00000006298
	protein phosphorylation	GO:0006468	0.263174	ENSGALT00000020567,ENSGALT00000020568
	protein tetramerization	GO:0051262	0.263174	ENSGALT00000027800
72.Inf-K4	transport	GO:0006810	0.0387821	ENSGALT00000038272, ENSGALT00000029080, ENSGALT00000029090,ENSGALT00000029098, ENSGALT00000029102
	electron transport chain	GO:0022900	0.116127	ENSGALT00000029080, ENSGALT00000029090, ENSGALT00000029098, ENSGALT00000029102
	actin filament-based process	GO:0030029	0.23336	ENSGALT00000005376
	activation of phospholipase C activity	GO:0007202	0.23336	ENSGALT00000005376
	heterophilic cell-cell adhesion	GO:0007157	0.23336	ENSGALT00000005376
	leukocyte cell-cell adhesion	GO:0007159	0.23336	ENSGALT00000005376
	leukocyte tethering or rolling	GO:0050901	0.23336	ENSGALT00000005376
	oxidation-reduction process	GO:0055114	0.23336	ENSGALT00000029090, ENSGALT00000029098, ENSGALT00000029102
	positive regulation of leukocyte migration	GO:0002687	0.23336	ENSGALT00000005376
	positive regulation of receptor internalization	GO:0002092	0.23336	ENSGALT00000005376
72.Non-K27	signal transduction	GO:0007165	3.27503e-27	ENSGALT00000001808,ENSGALT00000038587,ENSGALT00000006925,ENSGALT00000007054,ENSGALT00000040417,ENSGALT00000014213,ENSGALT00000014420,ENSGALT00000014439,ENSGALT00000014806,ENSGALT00000014999,ENSGALT00000016057,ENSGALT00000017616,ENSGALT00000017745,ENSGALT00000020361,ENSGALT00000021128,ENSGALT00000021128,ENSGALT00000021128,ENSGALT00000037540,ENSGALT00000037539,ENSGALT00000022394,ENSGALT00000023749,…
	regulation of transcription, DNA-dependent	GO:0006355	2.92075e-14	ENSGALT00000038587,ENSGALT00000038586,ENSGALT00000006925,ENSGALT00000012727,ENSGALT00000016057,ENSGALT00000017616,ENSGALT00000031162,ENSGALT00000018424,ENSGALT00000018423,ENSGALT00000019259,ENSGALT00000037540,ENSGALT00000037539,ENSGALT00000022394,ENSGALT00000031549,ENSGALT00000024158,ENSGALT00000027364,ENSGALT00000016302,ENSGALT00000016521,ENSGALT00000017616,ENSGALT00000019259,ENSGALT00000024158
	cell adhesion	GO:0007155	3.5628e-12	ENSGALT00000000928,ENSGALT00000002333,ENSGALT00000007414,ENSGALT00000038569,ENSGALT00000010881,ENSGALT00000038949,ENSGALT00000038949,ENSGALT00000038949,ENSGALT00000038941,ENSGALT00000038941,ENSGALT00000014046,ENSGALT00000014046,ENSGALT00000014048,ENSGALT00000014048,ENSGALT00000041291,ENSGALT00000035237,ENSGALT00000000928,ENSGALT00000038949
	transport	GO:0006810	3.5628e-12	ENSGALT00000009548,ENSGALT00000033722,ENSGALT00000019670,ENSGALT00000032846,ENSGALT00000024434,ENSGALT00000024606,ENSGALT00000024751,ENSGALT00000037792,ENSGALT00000024818,ENSGALT00000025070,ENSGALT00000025069,ENSGALT00000036672,ENSGALT00000036671,ENSGALT00000036670,ENSGALT00000026155,ENSGALT00000024751,ENSGALT00000037792,ENSGALT00000024434,ENSGALT00000023659
	oxidation-reduction process	GO:0055114	3.36457e-11	ENSGALT00000003718,ENSGALT00000009466,ENSGALT00000009463,ENSGALT00000010062,ENSGALT00000017129,ENSGALT00000022063,ENSGALT00000023622,ENSGALT00000038351,ENSGALT00000024274,ENSGALT00000036672,ENSGALT00000036671,ENSGALT00000036670,ENSGALT00000026155,ENSGALT00000036669,ENSGALT00000024274,ENSGALT00000017129
	transmembrane transport	GO:0055085	2.96983e-10	ENSGALT00000002094,ENSGALT00000004657,ENSGALT00000008381,ENSGALT00000009548,ENSGALT00000033722,ENSGALT00000016057,ENSGALT00000017808,ENSGALT00000019670,ENSGALT00000038947,ENSGALT00000038943,ENSGALT00000038944,ENSGALT00000032846,ENSGALT00000036672,ENSGALT00000036671,ENSGALT00000036670,ENSGALT00000026155,ENSGALT00000023659
	transcription	GO:0006350	1.3197e-07	ENSGALT00000017616,ENSGALT00000031162,ENSGALT00000019259,ENSGALT00000037540,ENSGALT00000037539,ENSGALT00000022394,ENSGALT00000024158,ENSGALT00000037792,ENSGALT00000016302,ENSGALT00000016521,ENSGALT00000017616,ENSGALT00000037792,ENSGALT00000019259,ENSGALT00000024158
	regulation of transcription	GO:0045449	8.59676e-07	ENSGALT00000017616,ENSGALT00000031162,ENSGALT00000019259,ENSGALT00000037540,ENSGALT00000037539,ENSGALT00000022394,ENSGALT00000024158,ENSGALT00000026687,ENSGALT00000016302,ENSGALT00000016521,ENSGALT00000017616,ENSGALT00000019259,ENSGALT00000024158
	ion transport	GO:0006811	5.13402e-06	ENSGALT00000004657,ENSGALT00000008381,ENSGALT00000016057,ENSGALT00000017808,ENSGALT00000038947,ENSGALT00000038943,ENSGALT00000038944,ENSGALT00000024751,ENSGALT00000037792,ENSGALT00000024818,ENSGALT00000024751,ENSGALT00000037792
	G-protein coupled receptor protein signaling pathway	GO:0007186	2.79463e-05	ENSGALT00000007054,ENSGALT00000040417,ENSGALT00000014213,ENSGALT00000014806,ENSGALT00000039763,ENSGALT00000004148,ENSGALT00000015478,ENSGALT00000020361,ENSGALT00000014806,ENSGALT00000014213,ENSGALT00000020361
72.Inf-K27	regulation of transcription, DNA-dependent	GO:0006355	1.89345e-64	ENSGALT00000041038,ENSGALT00000001009,ENSGALT00000038734,ENSGALT00000001715,ENSGALT00000001972,ENSGALT00000002392,ENSGALT00000003262,ENSGALT00000040183,ENSGALT00000034098,ENSGALT00000003480,ENSGALT00000003708,ENSGALT00000039098,ENSGALT00000036262,ENSGALT00000008705,ENSGALT00000009154,ENSGALT00000033724,ENSGALT00000039029,ENSGALT00000016302,ENSGALT00000038549,ENSGALT00000017441,ENSGALT00000018546,…
	signal transduction	GO:0007165	1.32335e-37	ENSGALT00000000877,ENSGALT00000001830,ENSGALT00000002105,ENSGALT00000041055,ENSGALT00000002335,ENSGALT00000006185,ENSGALT00000009078,ENSGALT00000009401,ENSGALT00000009526,ENSGALT00000014120,ENSGALT00000014468,ENSGALT00000014469,ENSGALT00000015077,ENSGALT00000015079,ENSGALT00000032295,ENSGALT00000015953,ENSGALT00000016784,ENSGALT00000039022,ENSGALT00000018072,ENSGALT00000018214,ENSGALT00000019271,…
	protein phosphorylation	GO:0006468	8.86874e-32	ENSGALT00000001206,ENSGALT00000002468,ENSGALT00000003119,ENSGALT00000003119,ENSGALT00000041205,ENSGALT00000041203,ENSGALT00000003585,ENSGALT00000004430,ENSGALT00000005507,ENSGALT00000005507,ENSGALT00000005593,ENSGALT00000040949,ENSGALT00000005665,ENSGALT00000040943,ENSGALT00000040941,ENSGALT00000008368,ENSGALT00000010572,ENSGALT00000013729,ENSGALT00000013786,ENSGALT00000039076,ENSGALT00000014037,…
	regulation of transcription	GO:0045449	8.86874e-32	ENSGALT00000000321,ENSGALT00000001009,ENSGALT00000038734,ENSGALT00000001715,ENSGALT00000003480,ENSGALT00000009154,ENSGALT00000039029,ENSGALT00000016105,ENSGALT00000038625,ENSGALT00000016302,ENSGALT00000038549,ENSGALT00000018546,ENSGALT00000030504,ENSGALT00000023206,ENSGALT00000023206,ENSGALT00000023206,ENSGALT00000024597,ENSGALT00000036924,ENSGALT00000030890,ENSGALT00000025027,ENSGALT00000036709,…
	G-protein coupled receptor protein signaling pathway	GO:0007186	4.43486e-24	ENSGALT00000002105,ENSGALT00000041055,ENSGALT00000040949,ENSGALT00000005665,ENSGALT00000040941,ENSGALT00000006185,ENSGALT00000008436,ENSGALT00000008892,ENSGALT00000008895,ENSGALT00000009078,ENSGALT00000009526,ENSGALT00000014744,ENSGALT00000015353,ENSGALT00000015953,ENSGALT00000017233,ENSGALT00000017420,ENSGALT00000019168,ENSGALT00000019271,ENSGALT00000019774,ENSGALT00000022419,ENSGALT00000030945,…
	metabolic process	GO:0008152	5.44805e-22	ENSGALT00000003444,ENSGALT00000004569,ENSGALT00000004570,ENSGALT00000007309,ENSGALT00000008360,ENSGALT00000008780,ENSGALT00000008982,ENSGALT00000010736,ENSGALT00000010736,ENSGALT00000010737,ENSGALT00000014578,ENSGALT00000018198,ENSGALT00000019611,ENSGALT00000020006,ENSGALT00000020299,ENSGALT00000020743,ENSGALT00000022334,ENSGALT00000022352,ENSGALT00000022352,ENSGALT00000022352,ENSGALT00000026110,…
	transport	GO:0006810	5.85154e-19	ENSGALT00000000598,ENSGALT00000001237,ENSGALT00000003678,ENSGALT00000003893,ENSGALT00000006584,ENSGALT00000006953,ENSGALT00000007970,ENSGALT00000007970,ENSGALT00000009238,ENSGALT00000015138,ENSGALT00000038665,ENSGALT00000022743,ENSGALT00000019146,ENSGALT00000019272,ENSGALT00000022352,ENSGALT00000022352,ENSGALT00000022352,ENSGALT00000022870,ENSGALT00000037070,ENSGALT00000023661,ENSGALT00000023686,…
	oxidation-reduction process	GO:0055114	5.17594e-17	ENSGALT00000036296,ENSGALT00000002608,ENSGALT00000002607,ENSGALT00000004025,ENSGALT00000004596,ENSGALT00000004596,ENSGALT00000007390,ENSGALT00000040705,ENSGALT00000039819,ENSGALT00000039817,ENSGALT00000014160,ENSGALT00000014354,ENSGALT00000014374,ENSGALT00000014559,ENSGALT00000016436,ENSGALT00000020006,ENSGALT00000020008,ENSGALT00000020486,ENSGALT00000020743,ENSGALT00000021288,ENSGALT00000023389,…
	transmembrane transport	GO:0055085	4.08532e-15	ENSGALT00000000598,ENSGALT00000001237,ENSGALT00000003893,ENSGALT00000006953,ENSGALT00000007425,ENSGALT00000007970,ENSGALT00000007970,ENSGALT00000012944,ENSGALT00000013756,ENSGALT00000015112,ENSGALT00000002595,ENSGALT00000015312,ENSGALT00000038038,ENSGALT00000015659,ENSGALT00000015656,ENSGALT00000019146,ENSGALT00000019796,ENSGALT00000022870,ENSGALT00000023686,ENSGALT00000027516,ENSGALT00000028394,…
	proteolysis	GO:0006508	2.65123e-13	ENSGALT00000004025,ENSGALT00000005886,ENSGALT00000006829,ENSGALT00000008855,ENSGALT00000009597,ENSGALT00000038516,ENSGALT00000011355,ENSGALT00000014604,ENSGALT00000014603,ENSGALT00000014761,ENSGALT00000015288,ENSGALT00000015285,ENSGALT00000016302,ENSGALT00000018152,ENSGALT00000025995,ENSGALT00000025994,ENSGALT00000027441,ENSGALT00000036428,ENSGALT00000027766,ENSGALT00000021478,ENSGALT00000014759,…
