# Supplementary material for: Histone Methylation Analysis and Pathway Predictions in Chickens after MDV Infection
Source: PLoS One. 2012 Jul 26;7(7):e41849. doi: 10.1371/journal.pone.0041849 (PMC3406056; doi:10.1371/journal.pone.0041849)
Supplement: Table S3 — miRNAs targeted by H3K4me3. (XLSX) [file pone.0041849.s013.xlsx]

## Sheet: H3K4me3
miRNA name	Chromosome	Start (bp)	End (bp)	Strand	Sample
gga-mir-29b-1	chr1	3234800	3236199	+	63_inf,63_non,72_non
gga-mir-2126	chr1	15744600	15748799	-	63_inf,72_inf,63_non,72_non
gga-let-7i	chr1	34893600	34897599	+	63_inf,72_inf,63_non,72_non
gga-mir-1581	chr1	51156200	51159799	+	63_inf,72_inf,63_non,72_non
gga-mir-1742	chr1	53732000	53734399	+	63_inf,72_inf,63_non,72_non
gga-mir-2127	chr1	170154400	170157399	+	63_inf,72_inf,63_non,72_non
gga-mir-147-1	chr10	12333400	12338599	+	63_inf,72_inf,63_non,72_non
gga-mir-3540	chr10	12750400	12753799	+	63_inf,72_inf,63_non,72_non
gga-mir-1720	chr10	14822800	14823799	-	63_inf,72_inf,63_non,72_non
gga-mir-7-2	chr10	14822800	14823799	-	63_inf,72_inf,63_non,72_non
gga-mir-3529	chr10	14822800	14823799	+	63_inf,72_inf,63_non,72_non
gga-mir-1642	chr10	21236600	21246599	+	72_non,63_inf,63_non,72_inf
gga-mir-1634	chr11	12199600	12200399	+	63_inf,72_non
gga-mir-1785	chr11	20640000	20652999	-	72_non,63_inf,63_non,72_inf
gga-mir-1719	chr12	841800	843799	-	63_inf,72_inf,63_non,72_non
gga-mir-1787	chr12	8992400	8999399	+	72_non,63_inf,63_non,72_inf
gga-mir-3523	chr13	8964800	8969599	-	63_inf,72_inf,63_non,72_non
gga-mir-1609-1	chr13	17397200	17402999	+	72_non,63_inf,63_non,72_inf
gga-mir-1609-2	chr13	17397200	17402999	+	72_non,63_inf,63_non,72_inf
gga-mir-193b	chr14	752800	769999	+	72_non,63_inf,63_non,72_inf
gga-mir-365-1	chr14	752800	769999	+	72_non,63_inf,63_non,72_inf
gga-mir-1682	chr14	4937000	4938799	+	63_inf,72_inf,63_non,72_non
gga-mir-1763	chr14	12893600	12897199	+	63_inf,72_inf,63_non,72_non
gga-mir-1564	chr14	12893600	12897199	-	63_inf,72_inf,63_non,72_non
gga-mir-1715	chr14	15038800	15042399	-	63_inf,72_inf,63_non,72_non
gga-mir-130b	chr15	397800	399799	-	63_inf,63_non,72_non
gga-mir-762	chr15	5758400	5763199	-	63_inf,72_inf,63_non,72_non
gga-mir-1640	chr15	10241200	10243599	+	63_inf,72_non
gga-mir-1464	chr15	11743800	11748399	+	63_inf,72_inf,63_non,72_non
gga-mir-199-1	chr17	5665800	5668399	+	63_inf,63_non,72_non
gga-mir-3528	chr17	8402800	8404799	+	63_inf,72_inf,63_non,72_non
gga-mir-1765	chr18	5837800	5842199	+	63_inf,72_inf,63_non,72_non
gga-mir-1561	chr18	6412400	6414799	+	63_inf,72_inf,63_non,72_non
gga-mir-193a	chr18	6423600	6424799	+	63_inf,72_inf,63_non,72_non
gga-mir-1580	chr18	10553800	10555399	-	63_inf,72_inf,63_non,72_non
gga-mir-142	chr19	494200	498799	-	63_inf,72_inf,63_non,72_non
gga-mir-1666	chr19	5525400	5527799	-	63_inf,72_non
gga-mir-451	chr19	5814200	5824599	-	63_inf,72_inf,63_non,72_non
gga-mir-144	chr19	5814200	5824599	-	63_inf,72_inf,63_non,72_non
gga-mir-130c	chr19	7144800	7146599	-	63_inf,72_inf,63_non,72_non
gga-mir-21	chr19	7317400	7323399	+	63_inf,72_inf,63_non,72_non
gga-mir-1639	chr2	3172000	3175599	-	63_inf,72_inf,63_non
gga-mir-1768	chr2	14045200	14048999	+	72_non
gga-mir-1661	chr2	19724200	19737199	-	72_non,63_inf,63_non,72_inf
gga-mir-148a	chr2	32051400	32055599	-	63_inf,72_inf,63_non,72_non
gga-mir-1607	chr2	45451800	45453999	+	63_inf,72_inf,63_non,72_non
gga-mir-757-1	chr2	78310000	78310999	-	63_non
gga-mir-1770	chr2	151545000	151548399	+	63_inf,72_inf,63_non,72_non
gga-mir-2188	chr22	2684200	2692199	-	63_inf,72_inf,63_non,72_non
gga-mir-1724	chr23	3066000	3068199	+	63_inf,63_non
gga-mir-1b	chr23	4662800	4669199	+	63_inf,72_inf,63_non,72_non
gga-mir-133c	chr23	4662800	4669199	+	63_inf,72_inf,63_non,72_non
gga-mir-1758	chr24	23600	29999	-	63_inf,72_inf,63_non,72_non
gga-mir-1752	chr25	1567600	1569599	+	63_inf,72_inf,72_non
gga-mir-1669	chr26	3445800	3455399	+	72_non,63_inf,63_non,72_inf
gga-mir-1777	chr28	2550800	2556199	+	63_inf,72_inf,63_non,72_non
gga-mir-3526	chr3	16496800	16500599	+	63_inf,72_inf,63_non,72_non
gga-mir-1649	chr3	22998400	23001999	+	63_inf,72_inf,63_non,72_non
gga-mir-1767	chr3	44731200	44733799	+	63_inf,72_inf,72_non
gga-mir-223	chr4	227000	232999	+	63_inf,72_inf,63_non,72_non
gga-mir-1586	chr4	1226200	1227399	-	63_inf,63_non,72_non
gga-mir-1790	chr4	11665600	11667399	-	63_inf,72_inf,63_non,72_non
gga-mir-1757	chr4	16712200	16714399	-	63_inf,72_inf,63_non,72_non
gga-mir-1804	chr4	47861000	47865599	+	63_inf,72_inf,63_non,72_non
gga-mir-1751	chr4	51588200	51591999	+	63_inf,72_inf,63_non,72_non
gga-mir-1617	chr5	30615000	30616799	+	72_non
gga-mir-1800	chr5	47603800	47605199	+	63_inf,72_inf,63_non,72_non
gga-mir-1716	chr5	60283600	60289599	-	63_inf,72_inf,63_non,72_non
gga-mir-1579	chr6	3677000	3678999	+	63_inf,72_inf,63_non,72_non
gga-mir-1772	chr6	11557200	11563399	-	63_inf,72_inf,63_non,72_non
gga-mir-1694	chr7	5418400	5420399	-	63_inf,72_inf,63_non,72_non
gga-mir-1603	chr7	11203200	11205799	-	63_inf,72_inf,63_non,72_non
gga-mir-1801	chr8	3837600	3839399	-	63_inf,72_non
gga-mir-199-2	chr8	4732200	4739399	+	72_non,63_inf,63_non,72_inf
gga-mir-1610	chr8	12396600	12399799	-	63_inf,72_inf,63_non,72_non
gga-mir-1589	chr8	17166200	17168399	-	63_inf,72_inf,63_non,72_non
gga-mir-1595	chr8	21472600	21482799	-	63_inf,72_inf,63_non,72_non
gga-mir-1675	chr8	25396000	25400799	-	63_inf,72_inf,63_non,72_non
gga-mir-101-2	chr8	29047200	29054799	-	72_non,63_inf,63_non,72_inf
gga-mir-1704	chr9	5930000	5933399	+	63_inf,72_inf,63_non,72_non
gga-mir-1612	chr9	6027000	6032999	+	63_inf,72_inf,63_non,72_non
gga-mir-1631	chrZ	15787600	15793799	+	63_inf,72_inf,63_non,72_non
gga-mir-1584	chrZ	18237400	18239599	+	63_inf,72_inf,63_non,72_non
gga-mir-1456	chrZ	44165800	44172799	-	72_non,63_inf,63_non,72_inf
