# Supplementary material for: Histone Methylation Analysis and Pathway Predictions in Chickens after MDV Infection
Source: PLoS One. 2012 Jul 26;7(7):e41849. doi: 10.1371/journal.pone.0041849 (PMC3406056; doi:10.1371/journal.pone.0041849)
Supplement: Table S4 — miRNAs targeted by H3K27me3. (XLSX) [file pone.0041849.s014.xlsx]

## Sheet: H3K27me3
miRNA name	Chromosome	Start (bp)	End (bp)	Strand	Sample
gga-mir-184	chr10	+	22143000	22149999	63_inf
gga-mir-200b	chr21	-	2583600	2588399	63_inf
gga-mir-2964	chr17	-	5577200	5580399	63_inf,72_inf
gga-mir-219	chr17	+	5577200	5580399	63_inf,72_inf
gga-mir-124a	chr2	+	118518800	118524599	63_inf,72_inf
gga-mir-1566	chr5	-	40276200	40283199	63_inf,72_inf
gga-mir-429	chr21	-	2577200	2582599	63_inf,72_non
gga-mir-1640	chr15	+	10238000	10243799	63_inf,72_non,72_inf
gga-mir-1637	chr18	-	10210000	10217599	63_inf,72_non,72_inf
gga-mir-1648	chr20	+	13869000	13873799	63_inf,72_non,72_inf
gga-mir-1669	chr26	+	3454800	3457799	63_inf,72_non,72_inf
gga-mir-203	chr5	+	53206200	53209999	63_inf,72_non,72_inf
gga-mir-1690	chr1	+	87161000	87164399	63_non
gga-mir-1642	chr10	+	21236600	21248399	63_non,63_inf,72_non,72_inf
gga-mir-3523	chr13	-	8964400	8969999	63_non,63_inf,72_non,72_inf
gga-mir-193b	chr14	+	753400	762799	63_non,63_inf,72_non,72_inf
gga-mir-1753-1	chr17	+	6546400	6551399	63_non,63_inf,72_non,72_inf
gga-mir-1765	chr18	+	5840400	5852799	63_non,63_inf,72_non,72_inf
gga-mir-1580	chr18	-	10549400	10554999	63_non,63_inf,72_non,72_inf
gga-mir-1845	chr7	-	6558600	6565599	63_non,63_inf,72_non,72_inf
gga-mir-137	chr8	+	13207800	13213799	63_non,63_inf,72_non,72_inf
gga-mir-1639	chr2	-	3168800	3174599	63_non,72_inf
gga-mir-1462	chr4	-	8571000	8575799	63_non,72_inf
gga-mir-9-2	chrZ	+	59285600	59287799	63_non,72_non
gga-mir-130b	chr15	-	394000	398799	63_non,72_non,72_inf
gga-mir-1661	chr2	-	19727600	19741599	63_non,72_non,72_inf
gga-mir-1607	chr2	+	45449200	45452599	63_non,72_non,72_inf
gga-mir-133a-1	chr2	-	105669000	105674999	63_non,72_non,72_inf
gga-mir-1a-2	chr2	-	105669000	105674999	63_non,72_non,72_inf
gga-mir-1770	chr2	+	151547000	151551399	63_non,72_non,72_inf
gga-mir-1752	chr25	+	1568200	1570399	63_non,72_non,72_inf
gga-mir-1802	chr5	-	18249000	18255999	63_non,72_non,72_inf
gga-mir-1616	chr11	-	1239600	1244199	72_inf
gga-mir-301	chr15	-	404600	406599	72_inf
gga-mir-1768	chr2	+	14045400	14050999	72_inf
gga-mir-30c-2	chr3	+	85123800	85127599	72_inf
gga-mir-223	chr4	+	230000	235599	72_inf
gga-mir-1694	chr7	-	5419000	5420599	72_inf
gga-mir-1603	chr7	-	11204800	11207199	72_non
gga-mir-1452	chrZ	+	64984400	64993199	72_non
gga-mir-1711	chr12	-	17004400	17032399	72_non,63_inf,63_non,72_inf
gga-mir-1576	chr13	+	18532600	18545599	72_non,63_inf,63_non,72_inf
gga-mir-130a	chr15	-	407200	451399	72_non,63_inf,63_non,72_inf
gga-mir-1769	chr15	+	2116400	2267599	72_non,63_inf,63_non,72_inf
gga-mir-1561	chr18	+	6408400	6421999	72_non,63_inf,63_non,72_inf
gga-mir-1592	chr19	-	9337600	9345199	72_non,63_inf,63_non,72_inf
gga-mir-1732	chr2	-	32573400	32584799	72_non,63_inf,63_non,72_inf
gga-mir-196-2	chr2	-	32585600	32596599	72_non,63_inf,63_non,72_inf
gga-mir-34a	chr21	-	3249400	3271799	72_non,63_inf,63_non,72_inf
gga-mir-1b	chr23	+	4658000	4667399	72_non,63_inf,63_non,72_inf
gga-mir-133c	chr23	+	4658000	4667399	72_non,63_inf,63_non,72_inf
gga-mir-196-1	chr27	+	3525800	3555999	72_non,63_inf,63_non,72_inf
gga-mir-7-3	chr28	-	4430000	4463799	72_non,63_inf,63_non,72_inf
gga-mir-1649	chr3	+	22993200	23023199	72_non,63_inf,63_non,72_inf
gga-mir-1767	chr3	+	44730000	44748399	72_non,63_inf,63_non,72_inf
gga-mir-1790	chr4	-	11664000	11695999	72_non,63_inf,63_non,72_inf
gga-mir-1713	chr7	-	17381800	17394799	72_non,63_inf,63_non,72_inf
gga-mir-10b	chr7	-	17381800	17394799	72_non,63_inf,63_non,72_inf
gga-mir-1721	chr8	-	5157000	5166799	72_non,63_inf,63_non,72_inf
gga-mir-1618	chr8	+	7736200	7771799	72_non,63_inf,63_non,72_inf
gga-mir-1589	chr8	-	17155000	17171399	72_non,63_inf,63_non,72_inf
gga-mir-1762	chr9	-	14975400	14988599	72_non,63_inf,63_non,72_inf
gga-mir-1757	chr4	-	16696400	16713399	72_non,63_non,72_inf
gga-mir-1800	chr5	+	47601000	47610199	72_non,63_non,72_inf
gga-mir-1582	chr7	+	25230000	25248399	72_non,63_non,72_inf
gga-mir-449	chrZ	-	16040600	16055199	72_non,63_non,72_inf
gga-mir-449b	chrZ	-	16040600	16055199	72_non,63_non,72_inf
gga-mir-449c	chrZ	-	16040600	16055199	72_non,63_non,72_inf
gga-mir-1646	chr1	-	179476800	179488999	72_non,72_inf
gga-mir-1749	chr2	+	472400	480399	72_non,72_inf
gga-mir-148a	chr2	-	32051400	32053599	72_non,72_inf
gga-mir-1724	chr23	+	3066000	3067999	72_non,72_inf
gga-mir-1686	chr3	-	78285800	78296799	72_non,72_inf
gga-mir-1725	chr5	-	25027800	25038799	72_non,72_inf
gga-mir-146b	chr6	+	24563600	24571199	72_non,72_inf
gga-mir-1570	chr7	+	17930800	17934799	72_non,72_inf
gga-mir-1595	chr8	-	21474000	21479599	72_non,72_inf
gga-mir-1608	chr9	+	6270600	6277199	72_non,72_inf
gga-mir-1793	chr9	-	25113200	25118399	72_non,72_inf
