# Supplementary material for: Histone Methylation Analysis and Pathway Predictions in Chickens after MDV Infection
Source: PLoS One. 2012 Jul 26;7(7):e41849. doi: 10.1371/journal.pone.0041849 (PMC3406056; doi:10.1371/journal.pone.0041849)
Supplement: Table S5 — Significant pathways of the target genes of unique miRNAs marked by H3K27me3. (XLSX) [file pone.0041849.s015.xlsx]

## Sheet: Sheet1
Pathway	63Non.txt (P-value)	63Inf.txt (P-value)	72Non.txt (P-value)	72Inf.txt (P-value)
5HT4 type receptor mediated signaling pathway	0.000213	0.00723	0.0785	6.83e-06
Beta3 adrenergic receptor signaling pathway	0.000533	0.0184	0.0579	0.000113
5HT3 type receptor mediated signaling pathway	0.000683	0.00534	0.235	0.000112
Alpha adrenergic receptor signaling pathway	0.00154	0.0354	0.379	0.000394
Synaptic_vesicle_trafficking	0.00357	0.0592	0.11	0.0205
Cortocotropin releasing factor receptor signaling pathway	0.00609	0.108	0.36	0.00815
Beta2 adrenergic receptor signaling pathway	0.00713	0.028	0.14	0.0001
Beta1 adrenergic receptor signaling pathway	0.00713	0.028	0.14	0.0001
5HT1 type receptor mediated signaling pathway	0.00713	0.00744	0.14	2.76e-06
Adrenaline and noradrenaline biosynthesis	0.00791	0.00161	0.0125	0.00219
5HT2 type receptor mediated signaling pathway	0.0172	0.127	0.0848	0.00238
Ubiquitin proteasome pathway	0.0184	0.279	0.0876	0.158
TCA cycle	0.0274	0.0281	0.223	0.499
Oxytocin receptor mediated signaling pathway	0.028	0.198	0.0613	0.0123
Axon guidance mediated by netrin	0.0281	0.318	0.36	0.344
Muscarinic acetylcholine receptor 1 and 3 signaling pathway	0.03	0.206	0.597	0.0134
p53 pathway	0.03	0.431	0.501	0.312
Thyrotropin-releasing hormone receptor signaling pathway	0.032	0.213	0.0662	0.0145
Alzheimer disease-presenilin pathway	0.0449	0.00819	0.542	0.128
p53 pathway feedback loops 2	0.0492	0.59	0.539	0.0629
Nicotinic acetylcholine receptor signaling pathway	0.0781	0.0134	0.176	0.047
Cytoskeletal regulation by Rho GTPase	0.0814	0.0143	0.428	0.0493
Muscarinic acetylcholine receptor 2 and 4 signaling pathway	0.0884	0.091	0.603	0.00434
Unclassified	0.121	0.274	0.322	0.0447
Inflammation mediated by chemokine and cytokine signaling pathway	0.123	0.0142	0.000386	0.000331
Metabotropic glutamate receptor group II pathway	0.13	0.133	0.532	0.00536
O-antigen biosynthesis	0.14	0.0105	0.0577	0.15
EGF receptor signaling pathway	0.143	0.148	0.0164	0.103
Wnt signaling pathway	0.152	0.234	0.196	0.0218
Histamine H2 receptor mediated signaling pathway	0.244	0.247	0.311	0.00386
PDGF signaling pathway	0.256	0.435	0.0906	0.0318
Parkinson disease	0.272	0.016	0.0177	0.0171
Metabotropic glutamate receptor group III pathway	0.298	0.149	0.704	0.0314
Heterotrimeric G-protein signaling pathway-Gi alpha and Gs alpha mediated pathway	0.403	0.302	0.448	0.0202
Pyrimidine Metabolism	0.433	0.113	0.0214	0.544
GABA-B_receptor_II_signaling	0.446	0.451	0.449	0.0248
Androgen/estrogene/progesterone biosynthesis	0.47	0.0421	0.257	0.556
Integrin signalling pathway	0.474	0.0482	0.00176	0.453
Heterotrimeric G-protein signaling pathway-rod outer segment phototransduction	0.493	0.512	0.512	0.011
FGF signaling pathway	0.497	0.511	0.0391	0.61
Notch signaling pathway	0.53	0.0356	0.155	0.569
Interferon-gamma signaling pathway	0.701	0.101	0.00963	0.0317
N-acetylglucosamine metabolism	0.768	0.0298	0.901	0.247
